# Supplementary material for: Machine learning approach for discrimination of genotypes based on bright-field cellular images
Source: NPJ Syst Biol Appl. 2021 Jul 21;7:31. doi: 10.1038/s41540-021-00190-w (PMC8295336; doi:10.1038/s41540-021-00190-w)
Supplement: Supplementary file 3 — Supplementary Data 1 [file 41540_2021_190_MOESM3_ESM.xlsx]

## Sheet: SupTab1
	Target gene	AUC	Accuracy	Sensitivity	Specificity	Precision
	PSMA2	0.692478	0.621615	0.549376	0.684769	0.607505
	PSMA7	0.706398	0.642724	0.73	0.545046	0.64258
	PSMB5	0.773	0.683543	0.603863	0.75037	0.671331
	PSMB6	0.683457	0.628808	0.641436	0.615463	0.639593
	PSME1	0.622415	0.640468	0.926223	0.238519	0.631176
	PSME2	0.691	0.675276	0.960993	0.14088	0.676685
	UBQLN1	0.620027	0.690858	0.997772	0.00987654	0.690976
	UBQLN2	0.589	0.666527	0.999383	0.00248457	0.666532
