# Supplementary material for: Machine learning approach for discrimination of genotypes based on bright-field cellular images
Source: NPJ Syst Biol Appl. 2021 Jul 21;7:31. doi: 10.1038/s41540-021-00190-w (PMC8295336; doi:10.1038/s41540-021-00190-w)
Supplement: Supplementary file 4 — Supplementary Data 2 [file 41540_2021_190_MOESM4_ESM.xlsx]

## Sheet: SupTab2
	Model	AUC
	Logistic regression with L1 regularization	0.773
	Support vector machine	0.746
	Random forest	0.75
	k-nearest neighbor	0.718
	k-nearest neighbor after PCA (#dimension=5)	0.694
	k-nearest neighbor after PCA (#dimension=10)	0.706
