# Supplementary material for: Machine learning approach for discrimination of genotypes based on bright-field cellular images
Source: NPJ Syst Biol Appl. 2021 Jul 21;7:31. doi: 10.1038/s41540-021-00190-w (PMC8295336; doi:10.1038/s41540-021-00190-w)
Supplement: Supplementary file 5 — Supplementary Data 3 [file 41540_2021_190_MOESM5_ESM.xlsx]

## Sheet: SupTab3
	Pre-processing	AUC
	None (original image)	0.773
	Blur	0.723319
	Edge	0.707737
	Sharp	0.71244
