# Supplementary material for: Machine learning approach for discrimination of genotypes based on bright-field cellular images
Source: NPJ Syst Biol Appl. 2021 Jul 21;7:31. doi: 10.1038/s41540-021-00190-w (PMC8295336; doi:10.1038/s41540-021-00190-w)
Supplement: Supplementary file 6 — Supplementary Data 4 [file 41540_2021_190_MOESM6_ESM.xlsx]

## Sheet: SupTab4
	Mutation type	Sign of regression coefficient	Features
	PSMA2/7	+	Minimum intensity after Sobel filter Sample mean (for varying thresholds) of fraction of clump areas
		-	Sample standard deviation (for varying thresholds) of fraction of clump areas Sample standard deviation (for varying thresholds) of number of clumps Average (for varying thresholds) of displacement of clumps
	PSMB5/6	+	Maximum (for varying thresholds) of inertia of clumps
		-	None
	PSME1/2	+	Sample standard deviation (for varying thresholds) of average size of clump areas
		-	None
	UBQLN1/2	+	Kurtosis of intensity distribution after Sobel and 50 percentile filters
		-	Average (for varying thresholds) of average value of clump non-circularity Sample standard deviation (for varying thresholds) of inertia of clumps
