# Supplementary material for: Machine learning approach for discrimination of genotypes based on bright-field cellular images
Source: NPJ Syst Biol Appl. 2021 Jul 21;7:31. doi: 10.1038/s41540-021-00190-w (PMC8295336; doi:10.1038/s41540-021-00190-w)
Supplement: Supplementary file 7 — Supplementary Data 5 [file 41540_2021_190_MOESM7_ESM.xlsx]

## Sheet: SupTab5
	Target gene	AUC 10-fold cross validation Train/Test: C10000	AUC Independent fold out Train: C10000, Test: C2000	AUC Independent fold out Train: C10000, Test: C400
	PSMA2	0.692478	0.537809	0.575686
	PSMA7	0.706398	0.610506	0.671628
	PSMB5	0.773	0.64439	0.742667
	PSMB6	0.683457	0.614001	0.7584
	PSME1	0.622415	0.543617	0.510244
	PSME2	0.691	0.664817	0.643125
	UBQLN1	0.620027	0.60158	0.547407
	UBQLN2	0.589	0.580913	0.699512
