# Supplementary material for: Machine learning approach for discrimination of genotypes based on bright-field cellular images
Source: NPJ Syst Biol Appl. 2021 Jul 21;7:31. doi: 10.1038/s41540-021-00190-w (PMC8295336; doi:10.1038/s41540-021-00190-w)
Supplement: Supplementary file 8 — Supplementary Data 6 [file 41540_2021_190_MOESM8_ESM.xlsx]

## Sheet: Oligos for sgRNA cloning
sgRNA name	Target gene	Target sequence (5'->3')	Fw oligo for gRNA cloning (5'->3')	Rv oligo for gRNA cloning (5'->3')
sg002	PSMA2	ATCTGGACAAGTTTACCAGA	caccgATCTGGACAAGTTTACCAGA	aaacTCTGGTAAACTTGTCCAGATc
sg005	PSMA7	TGTGGAGGACCCGGTCACTG	caccgTGTGGAGGACCCGGTCACTG	aaacCAGTGACCGGGTCCTCCACAc
sg009	PSMB6	AATCCCAGGATTCAGGCGGG	caccgAATCCCAGGATTCAGGCGGG	aaacCCCGCCTGAATCCTGGGATTc
sg011	PSMB5	TAGCGGTCTCTCCAACACGC	caccgTAGCGGTCTCTCCAACACGC	aaacGCGTGTTGGAGAGACCGCTAc
sg015	UBQLN1	AATAAGCCTACCCTGGGATG	caccgAATAAGCCTACCCTGGGATG	aaacCATCCCAGGGTAGGCTTATTc
sg018	UBQLN2	ACTGGAACAGCTCAACGCAA	caccgACTGGAACAGCTCAACGCAA	aaacTTGCGTTGAGCTGTTCCAGTc
sg020	PSME2	GCAATGTAACCCACAGGCTG	caccgGCAATGTAACCCACAGGCTG	aaacCAGCCTGTGGGTTACATTGCc
sg021	PSME2	GCAGGAGGACTCCCTCAATG	caccgGCAGGAGGACTCCCTCAATG	aaacCATTGAGGGAGTCCTCCTGCc
sg022	PSME1	CCAGCCCGAGGCCCAAGCCA	caccgCCAGCCCGAGGCCCAAGCCA	aaacTGGCTTGGGCCTCGGGCTGGc
sg023	PSME1	TCGTGAAGACCTCTGTACCA	caccgTCGTGAAGACCTCTGTACCA	aaacTGGTACAGAGGTCTTCACGAc

## Sheet: Primers for library prep
Primer name	Sequence (5'->3')	Usage
sg002_GTF	CCATACGAGCACATTACGGGGATGATATGTGAACTTACAAATACCTGTGTTTC	First PCR (genotyping) for sg002
sg002_GTR	CTTGACTGAGCGACTGAGGCATTACCTTTAATTCCCACGGACGG	First PCR (genotyping) for sg002
sg005_GTF	CCATACGAGCACATTACGGGGGGTGGAGTGCCAGAGCCA	First PCR (genotyping) for sg005
sg005_GTR	CTTGACTGAGCGACTGAGGTGCCAGAGGTGAGCATGCAAG	First PCR (genotyping) for sg005
sg009_GTF	CCATACGAGCACATTACGGGTTGCATCAGTACAGGGCATCTCTTATTG	First PCR (genotyping) for sg009
sg009_GTR	CTTGACTGAGCGACTGAGGGGGTAGAGCGGCAAGTACTTTTGG	First PCR (genotyping) for sg009
sg011_GTF	CCATACGAGCACATTACGGGAATTAGTTCTTTCTGCCCACACTAGACATG	First PCR (genotyping) for sg011
sg011_GTR	CTTGACTGAGCGACTGAGGCTAGATCCAGCAGATCTGCACGAC	First PCR (genotyping) for sg011
sg015_GTF	CCATACGAGCACATTACGGGCTCAGAGAAAGTAACCATTATACACTTTC	First PCR (genotyping) for sg015
sg015_GTR	CTTGACTGAGCGACTGAGGCAGGCCTTGTTACAGATTCAGCAGG	First PCR (genotyping) for sg015
sg018_GTF	CCATACGAGCACATTACGGGATGCTCCACAGCTGCCGAATC	First PCR (genotyping) for sg018
sg018_GTR	CTTGACTGAGCGACTGAGGATGTCGCCTCCTGTTGCTATTAGG	First PCR (genotyping) for sg018
sg020_GTF	CCATACGAGCACATTACGGGCATCTCATTGAGCATATTCTGTGATTCC	First PCR (genotyping) for sg020
sg020_GTR	CTTGACTGAGCGACTGAGGTACTCACTTGCAAGAGCTGATTCAGG	First PCR (genotyping) for sg020
sg021_GTF	CCATACGAGCACATTACGGGGGAGGGTCTGGGATGGGGATG	First PCR (genotyping) for sg021
sg021_GTR	CTTGACTGAGCGACTGAGGGATGAAGGGAAGAGGTTGGGCAG	First PCR (genotyping) for sg021
sg022_GTF	CCATACGAGCACATTACGGGCCCAGTGGGCCCTTTCTAGACC	First PCR (genotyping) for sg022
sg022_GTR	CTTGACTGAGCGACTGAGGGTGCCCACTCCACTCCTTGTG	First PCR (genotyping) for sg022
sg023_GTF	CCATACGAGCACATTACGGGCAAGTTTCTGAAGGGATGCGTGTG	First PCR (genotyping) for sg023
sg023_GTR	CTTGACTGAGCGACTGAGGGTTGAGCAGTAGGAGTTGGGCAG	First PCR (genotyping) for sg023
DB-BC-R01	TAACTTACGGAGTCGCTCTACGCAAGTGTTCCCATACGAGCACATTACGGG	Second PCR for row A
DB-BC-R03	TAACTTACGGAGTCGCTCTACGCACTAATGGCCATACGAGCACATTACGGG	Second PCR for row B
DB-BC-R05	TAACTTACGGAGTCGCTCTACGTTACGCTAACCATACGAGCACATTACGGG	Second PCR for row C
DB-BC-R07	TAACTTACGGAGTCGCTCTACGGTCGATGCACCATACGAGCACATTACGGG	Second PCR for row D
DB-BC-R09	TAACTTACGGAGTCGCTCTACGCGCGCCCAGCCATACGAGCACATTACGGG	Second PCR for row E
DB-BC-R11	TAACTTACGGAGTCGCTCTACGAGTATTACACCATACGAGCACATTACGGG	Second PCR for row F
DB-BC-R13	TAACTTACGGAGTCGCTCTACGGTGAACCGACCATACGAGCACATTACGGG	Second PCR for row G
DB-BC-R15	TAACTTACGGAGTCGCTCTACG CTGTCTTCGCCATACGAGCACATTACGGG	Second PCR for row H
DB-BC-C02	GGATGGGATTCTTTAGGTCCTGAGGACATTCCTTGACTGAGCGACTGAGG	Second PCR for column 1
DB-BC-C04	GGATGGGATTCTTTAGGTCCTGAGCCTGATGCTTGACTGAGCGACTGAGG	Second PCR for column 2
DB-BC-C06	GGATGGGATTCTTTAGGTCCTGACTCTCCGTCTTGACTGAGCGACTGAGG	Second PCR for column 3
DB-BC-C08	GGATGGGATTCTTTAGGTCCTGACGGGAATTCTTGACTGAGCGACTGAGG	Second PCR for column 4
DB-BC-C10	GGATGGGATTCTTTAGGTCCTGACTAGTTTGCTTGACTGAGCGACTGAGG	Second PCR for column 5
DB-BC-C12	GGATGGGATTCTTTAGGTCCTGAGGTTGGGTCTTGACTGAGCGACTGAGG	Second PCR for column 6
DB-BC-C14	GGATGGGATTCTTTAGGTCCTGGCACAAAACCTTGACTGAGCGACTGAGG	Second PCR for column 7
DB-BC-C16	GGATGGGATTCTTTAGGTCCTGGACGCGACTCTTGACTGAGCGACTGAGG	Second PCR for column 8
DB-BC-C18	GGATGGGATTCTTTAGGTCCTGAGATATCTGCTTGACTGAGCGACTGAGG	Second PCR for column 9
DB-BC-C20	GGATGGGATTCTTTAGGTCCTGTATCGTGCCCTTGACTGAGCGACTGAGG	Second PCR for column 10
DB-BC-C22	GGATGGGATTCTTTAGGTCCTGGGCAGAGGACTTGACTGAGCGACTGAGG	Second PCR for column 11
DB-BC-C24	GGATGGGATTCTTTAGGTCCTGTAGTGGCCACTTGACTGAGCGACTGAGG	Second PCR for column 12
P04_PE1.0	AATGATACGGCGACCACCGAGATCTACACTCTTTCCCTACACGACGCTCTTCCGATCT NNNNN AGCCTGATG TAACTTACGGAGTCGCTCTACG	Third PCR, Fw, replicate 1
P04_PE2.0	CAAGCAGAAGACGGCATACGAGATCGGTCTCGGCATTCCTGCTGAACCGCTCTTCCGATCT NNNNN AGCCTGATG GGATGGGATTCTTTAGGTCCTG	Third PCR, Rv, replicate 1
P05_PE1.0	AATGATACGGCGACCACCGAGATCTACACTCTTTCCCTACACGACGCTCTTCCGATCT NNNNN TTACGCTAA TAACTTACGGAGTCGCTCTACG	Third PCR, Fw, replicate 2
P05_PE2.0	CAAGCAGAAGACGGCATACGAGATCGGTCTCGGCATTCCTGCTGAACCGCTCTTCCGATCT NNNNN TTACGCTAA GGATGGGATTCTTTAGGTCCTG	Third PCR, Rv, replicate 2
P06_PE1.0	AATGATACGGCGACCACCGAGATCTACACTCTTTCCCTACACGACGCTCTTCCGATCT NNNNN ACTCTCCGT TAACTTACGGAGTCGCTCTACG	Third PCR, Fw, replicate 3
P06_PE2.0	CAAGCAGAAGACGGCATACGAGATCGGTCTCGGCATTCCTGCTGAACCGCTCTTCCGATCT NNNNN ACTCTCCGT GGATGGGATTCTTTAGGTCCTG	Third PCR, Rv, replicate 3
P07_PE1.0	AATGATACGGCGACCACCGAGATCTACACTCTTTCCCTACACGACGCTCTTCCGATCT NNNNN GTCGATGCA TAACTTACGGAGTCGCTCTACG	Third PCR, Fw, replicate 4
P07_PE2.0	CAAGCAGAAGACGGCATACGAGATCGGTCTCGGCATTCCTGCTGAACCGCTCTTCCGATCT NNNNN GTCGATGCA GGATGGGATTCTTTAGGTCCTG	Third PCR, Rv, replicate 4
