# Supplementary material for: Machine learning approach for discrimination of genotypes based on bright-field cellular images
Source: NPJ Syst Biol Appl. 2021 Jul 21;7:31. doi: 10.1038/s41540-021-00190-w (PMC8295336; doi:10.1038/s41540-021-00190-w)
Supplement: Supplementary file 9 — Supplementary Data 7 [file 41540_2021_190_MOESM9_ESM.bz2]

Archive with 12 entries (11 files):
- D2_Additional_file_3_SupDataS1
- D2_Additional_file_3_SupDataS1/nuclear-01.zip
- D2_Additional_file_3_SupDataS1/nuclear-02.zip
- D2_Additional_file_3_SupDataS1/nuclear-03.zip
- D2_Additional_file_3_SupDataS1/nuclear-04.zip
- D2_Additional_file_3_SupDataS1/nuclear-05.zip
- D2_Additional_file_3_SupDataS1/nuclear-06.zip
- D2_Additional_file_3_SupDataS1/nuclear-07.zip
- D2_Additional_file_3_SupDataS1/nuclear-08.zip
- D2_Additional_file_3_SupDataS1/nuclear-09.zip
- D2_Additional_file_3_SupDataS1/nuclear-10.zip
- D2_Additional_file_3_SupDataS1/nuclear-11.zip
