# Supplementary material for: Machine learning approach for discrimination of genotypes based on bright-field cellular images
Source: NPJ Syst Biol Appl. 2021 Jul 21;7:31. doi: 10.1038/s41540-021-00190-w (PMC8295336; doi:10.1038/s41540-021-00190-w)
Supplement: Supplementary file 10 — Supplementary Data 8 [file 41540_2021_190_MOESM10_ESM.bz2]

Archive with 14 entries (13 files):
- D2_Additional_file_4_SupDataS2
- D2_Additional_file_4_SupDataS2/genlarge-01.tif
- D2_Additional_file_4_SupDataS2/genlarge-02.tif
- D2_Additional_file_4_SupDataS2/genlarge-03.tif
- D2_Additional_file_4_SupDataS2/genlarge-04.tif
- D2_Additional_file_4_SupDataS2/genlarge-05.tif
- D2_Additional_file_4_SupDataS2/genlarge-06.tif
- D2_Additional_file_4_SupDataS2/genlarge-07.tif
- D2_Additional_file_4_SupDataS2/genlarge-08.tif
- D2_Additional_file_4_SupDataS2/genlarge-09.tif
- D2_Additional_file_4_SupDataS2/genlarge-10.tif
- D2_Additional_file_4_SupDataS2/genlarge-11.tif
- D2_Additional_file_4_SupDataS2/genlarge-12.tif
- D2_Additional_file_4_SupDataS2/genlarge-13.tif
