# Supplementary material for: Machine learning approach for discrimination of genotypes based on bright-field cellular images
Source: NPJ Syst Biol Appl. 2021 Jul 21;7:31. doi: 10.1038/s41540-021-00190-w (PMC8295336; doi:10.1038/s41540-021-00190-w)
Supplement: Supplementary file 11 — Supplementary Data 9 [file 41540_2021_190_MOESM11_ESM.bz2]

Archive with 2 entries (1 files):
- D2_Additional_file_5_SupDataS3
- D2_Additional_file_5_SupDataS3/D2_Additional_file_5_SupDataS3.xlsx
