# Supplementary material for: Machine learning approach for discrimination of genotypes based on bright-field cellular images
Source: NPJ Syst Biol Appl. 2021 Jul 21;7:31. doi: 10.1038/s41540-021-00190-w (PMC8295336; doi:10.1038/s41540-021-00190-w)
Supplement: Supplementary file 11 — Supplementary Data 9 [file 41540_2021_190_MOESM11_ESM.bz2 › D2_Additional_file_5_SupDataS3/D2_Additional_file_5_SupDataS3.xlsx]

## Sheet: Sheet1
image_file	target_gene	X9.x	X10.y	X11.origIntMin	X12.origIntMax	X13.origIntRange	X14.origIntMean	X15.origIntMode	X16.origIntMeanMinusMode	X17.origIntSd	X18.origIntSdPerRange	X19.origIntSkew	X20.origIntKurt	X21.sobelIntMin	X22.sobelIntMax	X23.sobelIntRange	X24.sobelIntMean	X25.sobelIntMode	X26.sobelIntMeanMinusMode	X27.sobelIntSd	X28.sobelIntSdPerRange	X29.sobelIntSkew	X30.sobelIntKurt	X31.otsuThr	X32.otsuNum	X33.otsuArea	X34.otsuAvgArea	X35.otsuPeri	X36.otsuAvgPeri	X37.otsuIrregulariry	X38.otsuComplexity	X39.otsuMajor	X40.otsuMinor	X41.otsuThin	X42.otsuTotalMajor	X43.otsuTotalMinor	X44.otsuTotalThin	X45.otsuAvgMajor	X46.otsuAvgMinor	X47.otsuAvgThin	X48.otsuAngleParallel	X49.otsuIntMin	X50.otsuIntMax	X51.otsuIntRange	X52.otsuIntMean	X53.otsuIntMedian	X54.otsuIntMode	X55.otsuIntSd	X56.otsuIntSkew
CP09232018001E11_ICA09242018EXP001_C10000_FLD001_EX-Brightfield_EM-dsRed_0_1443.tif	Parental cells	20.5	28	0	255	255	137.593	119	18.5928	72.91	0.285922	-0.171814	-1.13697	0	1010.01	1010.01	346.646	211.076	135.57	211.196	0.209103	0.561032	-0.387607	120	12	1226	102.167	176.167	14.6805	0.808054	2.0144	44.2447	35.2809	1.25407	36027.7	17074	2.11009	29.3864	13.9266	2.11009	0.00227213	149	255	106	196.622	195	149.052	34.364	0.0237432
CP09232018001E11_ICA09242018EXP001_C10000_FLD001_EX-Brightfield_EM-dsRed_1096_807.tif	Parental cells	22	28	0	255	255	140.971	151	-10.0292	72.3193	0.283605	-0.236548	-1.11734	0	1067.28	1067.28	343.959	156.34	187.619	219.705	0.205855	0.677503	-0.121739	152	20	1004	50.2	15.3137	0.765685	1.07982	0.0185873	41.7318	30.6321	1.36236	38751.3	24458.2	1.58439	38.5969	24.3608	1.58439	0.00190093	184	255	71	213.48	210	184.035	23.5135	0.0548085
CP09232018001E11_ICA09242018EXP001_C10000_FLD001_EX-Brightfield_EM-dsRed_1143_739.tif	Parental cells	22.5	20	0	255	255	137.327	106	31.3267	72.7232	0.285189	-0.168063	-1.13319	0	1006.75	1006.75	360.374	210.396	149.978	224.04	0.222537	0.652092	-0.1496	137	16	841	52.5625	36.3848	2.27405	0.842814	0.125266	35.455	30.2015	1.17395	18290	9145.24	1.99994	21.7479	10.8742	1.99994	0.00488988	160	255	95	203.73	205	160.046	30.2291	-0.0517606
CP09232018001E11_ICA09242018EXP001_C10000_FLD001_EX-Brightfield_EM-dsRed_1218_510.tif	Parental cells	21.5	29.5	0	255	255	140.603	140	0.60268	73.4072	0.287871	-0.197924	-1.15913	0	1018	1018	395.782	435.434	-39.6524	216.076	0.212255	0.488633	-0.352825	141	16	1142	71.375	47.2132	2.95083	0.969092	0.155328	45.9676	31.6318	1.45321	31466.5	17436.2	1.80467	27.5539	15.2681	1.80467	0.00461269	177	255	78	210.185	207	177.038	26.8233	0.0577533
CP09232018001E11_ICA09242018EXP001_C10000_FLD001_EX-Brightfield_EM-dsRed_1218_692.tif	Parental cells	21	24.5	0	255	255	139.82	133	6.81973	73.5373	0.288381	-0.197021	-1.15586	0	1043.38	1043.38	380.924	197.672	183.253	218.655	0.209564	0.559897	-0.266717	134	18	981	54.5	38.0416	2.11342	0.905427	0.117392	38.538	32.4108	1.18905	21320.3	15660.4	1.36142	21.7333	15.9637	1.36142	0.00443697	167	255	88	206.252	199	167.043	29.3419	-0.0195368
CP09232018001E11_ICA09242018EXP001_C10000_FLD001_EX-Brightfield_EM-dsRed_1265_612.tif	Parental cells	20	26	0	255	255	139.816	134	5.81635	73.2844	0.28739	-0.224897	-1.10622	0	996.971	996.971	351.005	157.724	193.281	209.275	0.209911	0.578699	-0.311999	135	17	985	57.9412	341.487	20.0875	0.880938	9.42113	41.6916	30.0814	1.38596	24645.4	18751.8	1.3143	25.0207	19.0373	1.3143	0.00339745	169	255	86	205.859	196	169.042	29.1066	0.0755542
CP09232018001E11_ICA09242018EXP001_C10000_FLD001_EX-Brightfield_EM-dsRed_1275_481.tif	Parental cells	23	33	0	255	255	135.623	159	-23.3775	73.4406	0.288002	-0.128982	-1.186	0	984	984	357.394	297.891	59.5033	209.28	0.212683	0.645474	-0.0751065	136	18	1432	79.5556	2.82843	0.157135	0.928665	0.000445	50.1822	36.3332	1.38117	42832.3	26861.1	1.59458	29.9109	18.7578	1.59458	0.00292211	159	255	96	202.734	200	159.047	30.7308	-0.00624428
CP09232018001E11_ICA09242018EXP001_C10000_FLD001_EX-Brightfield_EM-dsRed_1314_1773.tif	Parental cells	27	26.5	0	255	255	136.552	134	2.55206	73.2716	0.28734	-0.158835	-1.15659	0	990.291	990.291	327.08	98.6423	228.438	210.435	0.212498	0.758366	0.0679416	135	12	1356	113	68.7696	5.7308	0.868532	0.277538	43.7309	39.4804	1.10766	53965.1	35393.9	1.5247	39.7973	26.1017	1.5247	0.00196554	159	255	96	202.766	201	159.047	30.8642	-0.0290891
CP09232018001E11_ICA09242018EXP001_C10000_FLD001_EX-Brightfield_EM-dsRed_1332_1660.tif	Parental cells	21.5	24	0	255	255	136.24	161	-24.7597	73.0483	0.286464	-0.14508	-1.16009	0	1012.16	1012.16	351.04	179.896	171.144	214.78	0.2122	0.645796	-0.123506	135	13	975	75	398.316	30.6397	0.850163	12.9491	39.2883	31.5974	1.2434	32113.8	20012.9	1.60465	32.9372	20.5261	1.60465	0.00258029	161	255	94	202.858	199	161.046	30.3116	0.0386333
CP09232018001E11_ICA09242018EXP001_C10000_FLD001_EX-Brightfield_EM-dsRed_1377_42.tif	Parental cells	29.5	25	0	255	255	138.124	112	26.1241	73.0861	0.286612	-0.185055	-1.14594	0	1069.69	1069.69	358.066	319.654	38.4119	213.666	0.199745	0.630742	-0.0600505	144	22	1298	59	61.2548	2.78431	0.919975	0.230036	43.8007	37.7314	1.16085	30722.9	14338.4	2.14271	23.6694	11.0465	2.14271	0.00456172	172	255	83	208.25	216	172.041	27.2143	0.00444209
CP09232018001E11_ICA09242018EXP001_C10000_FLD001_EX-Brightfield_EM-dsRed_1631_374.tif	Parental cells	21.5	24	0	255	255	138.831	164	-25.1691	73.5431	0.288405	-0.177821	-1.14624	0	1027.43	1027.43	361.063	134.449	226.614	217.541	0.211734	0.60775	-0.24003	131	14	1014	72.4286	373.245	26.6603	0.861278	10.933	38.5734	33.4704	1.15246	30768.7	25516	1.20586	30.3439	25.1637	1.20586	0.00255873	164	255	91	203.762	212	164.044	30.7511	0.0434243
CP09232018001E11_ICA09242018EXP001_C10000_FLD001_EX-Brightfield_EM-dsRed_1672_299.tif	Parental cells	22	29.5	0	255	255	141.38	155	-13.6198	72.8542	0.285703	-0.232614	-1.13022	0	1020	1020	376.796	169.336	207.46	224.497	0.220095	0.616225	-0.197678	156	31	1020	32.9032	470.985	15.1931	1.062	17.3063	41.354	31.4046	1.31681	27027.3	19937.2	1.35562	26.4973	19.5463	1.35562	0.00319883	189	255	66	216.066	215	189.032	22.5825	0.09698
CP09232018001E11_ICA09242018EXP001_C10000_FLD001_EX-Brightfield_EM-dsRed_1798_617.tif	Parental cells	25.5	21	0	255	255	137.574	180	-42.4262	73.8319	0.289537	-0.15938	-1.19094	0	1043.83	1043.83	349.863	218.144	131.719	213.809	0.204832	0.6131	-0.31619	122	13	1127	86.6923	2.82843	0.217571	0.81908	0.000565	39.8754	35.9856	1.10809	37749.5	34789.2	1.08509	33.4956	30.8689	1.08509	0.00176777	150	255	105	198.626	203	180.022	33.9101	-0.0587545
CP09232018001E11_ICA09242018EXP001_C10000_FLD001_EX-Brightfield_EM-dsRed_1835_672.tif	Parental cells	23	19	0	255	255	136.612	121	15.6121	73.274	0.287349	-0.146267	-1.15775	0	1005.06	1005.06	340.282	80.4833	259.798	218.763	0.217662	0.714332	-0.053159	122	9	916	101.778	303.161	33.6846	0.744962	7.98441	39.3872	29.6108	1.33016	27416	19136.3	1.43267	29.9301	20.8911	1.43267	0.00214874	147	255	108	197.164	194	147.053	34.5016	-0.036822
CP09232018001E11_ICA09242018EXP001_C10000_FLD001_EX-Brightfield_EM-dsRed_1872_635.tif	Parental cells	21	24	0	255	255	136.626	177	-40.374	74.1952	0.290962	-0.144916	-1.21411	0	1010.43	1010.43	330	175.641	154.359	206.455	0.204324	0.77572	0.277637	149	16	849	53.0625	278.191	17.3869	1.05379	7.25385	35.3704	30.5617	1.15734	21719.6	11504.7	1.88789	25.5825	13.5508	1.88789	0.00361574	177	255	78	210.716	218	177.038	25.7968	0.0427758
CP09232018001E11_ICA09242018EXP001_C10000_FLD001_EX-Brightfield_EM-dsRed_1879_1700.tif	Parental cells	30.5	21.5	0	255	255	135.425	159	-23.5753	73.0837	0.286603	-0.120368	-1.18589	0	997.005	997.005	303.265	103.206	200.06	204.88	0.205496	0.814479	0.116592	132	20	1267	63.35	30.1421	1.50711	1.06047	0.0570639	48.8166	33.046	1.47723	39574.5	16783.8	2.3579	31.2348	13.2469	2.3579	0.00376432	159	255	96	201.097	194	159.047	31.1053	0.0992404
CP09232018001E11_ICA09242018EXP001_C10000_FLD001_EX-Brightfield_EM-dsRed_190_1835.tif	Parental cells	25.5	23.5	0	255	255	135.7	136	-0.299541	73.8375	0.289559	-0.12385	-1.18175	0	1003.04	1003.04	330.143	150.848	179.295	209.887	0.209251	0.723804	0.0628188	137	10	1114	111.4	13.0711	1.30711	0.89488	0.0122047	40.2806	35.2127	1.14392	38387.1	22706.4	1.69058	34.4588	20.3828	1.69058	0.00109565	159	255	96	203.869	201	159.047	30.9251	-0.0478929
CP09232018001E11_ICA09242018EXP001_C10000_FLD001_EX-Brightfield_EM-dsRed_1987_173.tif	Parental cells	20.5	19.5	0	255	255	139.478	150	-10.5216	74.5947	0.292528	-0.199863	-1.17388	0	1066.32	1066.32	361.971	181.191	180.781	221.335	0.207569	0.560218	-0.255527	151	15	654	43.6	88.3259	5.88839	0.990286	0.949267	29.8207	27.9235	1.06794	13620.8	4627.61	2.94338	20.8269	7.07586	2.94338	0.00913419	184	255	71	214.564	213	184.035	24.5669	0.0012191
CP09232018001E11_ICA09242018EXP001_C10000_FLD001_EX-Brightfield_EM-dsRed_1990_131.tif	Parental cells	18	24	0	255	255	135.405	108	27.4051	73.7788	0.289329	-0.137582	-1.18481	0	1068.68	1068.68	374.209	273.431	100.778	227.274	0.212668	0.635451	-0.251623	132	10	835	83.5	129.095	12.9095	0.898049	1.58827	37.4909	28.3577	1.32207	22481.7	14722.4	1.52704	26.9242	17.6316	1.52704	0.0032652	156	255	99	201.457	198	156.048	31.4959	-0.0294297
CP09232018001E11_ICA09242018EXP001_C10000_FLD001_EX-Brightfield_EM-dsRed_215_522.tif	Parental cells	17.5	23.5	0	255	255	140.719	129	11.7191	73.181	0.286984	-0.233551	-1.14435	0	1041.24	1041.24	410.167	209.469	200.698	225.917	0.216968	0.437881	-0.573547	130	11	815	74.0909	55.9411	5.08556	0.871912	0.305559	38.0342	27.2831	1.39406	16730.7	12390.4	1.35029	20.5285	15.203	1.35029	0.00428441	169	255	86	204.618	198	169.042	29.2586	0.0807317
CP09232018001E11_ICA09242018EXP001_C10000_FLD001_EX-Brightfield_EM-dsRed_217_497.tif	Parental cells	19.5	32.5	0	255	255	140.38	160	-19.6197	73.4514	0.288045	-0.21804	-1.14954	0	1055.33	1055.33	397.185	381.322	15.8628	221.955	0.210317	0.516788	-0.348659	121	8	1340	167.5	322.375	40.2968	0.888362	6.17173	53.0319	32.1719	1.64839	38774.7	26880.2	1.4425	28.9364	20.0599	1.4425	0.0018997	160	255	95	200.898	193	160.046	32.1327	0.0193546
CP09232018001E11_ICA09242018EXP001_C10000_FLD001_EX-Brightfield_EM-dsRed_234_1834.tif	Parental cells	23	22	0	255	255	137.49	144	-6.51038	73.6846	0.288959	-0.169358	-1.17441	2.82843	1081.87	1079.05	367.352	211.472	155.88	220.557	0.2044	0.626205	-0.261518	145	17	881	51.8235	146.61	8.62413	0.969248	1.94152	34.9884	32.0599	1.09135	17222.4	8726.32	1.97361	19.5486	9.90502	1.97361	0.0054553	175	255	80	208.924	215	175.039	26.8967	0.0987926
CP09232018001E11_ICA09242018EXP001_C10000_FLD001_EX-Brightfield_EM-dsRed_280_547.tif	Parental cells	24.5	21	0	255	255	139.369	152	-12.6307	72.999	0.28627	-0.184288	-1.15465	0	1008.29	1008.29	380.9	167.392	213.508	218.454	0.216658	0.5065	-0.413778	153	21	830	39.5238	114.024	5.42973	1.06514	1.24654	35.0537	30.1477	1.16273	14746.3	5870.47	2.51194	17.7666	7.07286	2.51194	0.00913218	182	255	73	213.778	209	182.036	24.133	-0.00553413
CP09232018001E11_ICA09242018EXP001_C10000_FLD001_EX-Brightfield_EM-dsRed_289_1812.tif	Parental cells	24.5	29	0	255	255	135.907	150	-14.0925	74.5472	0.292342	-0.141761	-1.19448	0	1020	1020	319.136	245.04	74.0962	204.525	0.200515	0.672901	-0.0767968	151	14	1166	83.2857	390.659	27.9042	1.05729	10.4157	45.6033	32.5546	1.40082	40316.1	21661.3	1.8612	34.5764	18.5774	1.8612	0.00252881	175	255	80	211.198	213	175.039	26.3586	-0.00448325
CP09232018001E11_ICA09242018EXP001_C10000_FLD001_EX-Brightfield_EM-dsRed_37_42.tif	Parental cells	25	30	0	255	255	142.685	177	-34.3153	73.4137	0.287897	-0.247044	-1.13443	0	1021.2	1021.2	378.031	137.623	240.408	218.55	0.214013	0.512806	-0.478182	134	22	1429	64.9545	487.169	22.144	0.82614	13.2165	49.1842	36.9928	1.32956	58039.5	32901	1.76406	40.6155	23.0238	1.76406	0.00214445	177	255	78	209.344	212	177.038	27.0718	0.0303886
CP09232018001E11_ICA09242018EXP001_C10000_FLD001_EX-Brightfield_EM-dsRed_490_955.tif	Parental cells	19.5	23.5	0	255	255	139.356	117	22.3562	73.2897	0.287411	-0.172843	-1.16024	0	1053.64	1053.64	373.885	269.583	104.303	210.757	0.200029	0.510931	-0.28932	151	22	751	34.1364	30.7279	1.39672	1.21929	0.10005	34.8099	27.4693	1.26723	21334	14816.2	1.4399	28.4074	19.7287	1.4399	0.00359363	181	255	74	213.406	208	181.036	25.0507	-0.000167
CP09232018001E11_ICA09242018EXP001_C10000_FLD001_EX-Brightfield_EM-dsRed_494_1005.tif	Parental cells	26.5	21	0	255	255	140.531	149	-8.46855	73.9004	0.289805	-0.176452	-1.18068	0	1017.34	1017.34	394.546	176.843	217.704	216.302	0.212615	0.488032	-0.413828	150	19	926	48.7368	250.291	13.1732	1.12058	5.38358	39.3462	29.9653	1.31306	21174.4	10180	2.08001	22.8665	10.9935	2.08001	0.00492427	185	255	70	214.765	213	185.034	24.6483	0.0627854
CP09232018001E11_ICA09242018EXP001_C10000_FLD001_EX-Brightfield_EM-dsRed_777_248.tif	Parental cells	19	21	0	255	255	140.241	156	-15.7594	73.1384	0.286817	-0.190154	-1.14161	0	1046.47	1046.47	365.504	349.503	16.0005	210.704	0.201348	0.619659	0.0775929	121	5	847	169.4	7.65685	1.53137	0.710882	0.00550817	34.396	31.3534	1.09704	24874.7	16304.8	1.52561	29.3681	19.2501	1.52561	0.00235319	156	255	99	200.03	188	156.048	33.4442	-0.00460797
CP09232018001E11_ICA09242018EXP001_C10000_FLD001_EX-Brightfield_EM-dsRed_807_1092.tif	Parental cells	23	23	0	255	255	136.736	163	-26.2642	73.3231	0.287541	-0.14876	-1.19176	0	1019	1019	337.23	165.19	172.041	219.64	0.215545	0.750668	-0.0123232	135	9	1000	111.111	340.759	37.8622	0.80193	9.2403	37.4269	34.0193	1.10017	34964.4	14337.4	2.43869	34.9644	14.3374	2.43868	0.00187149	163	255	92	203.924	210	163.045	29.6154	-0.0241461
CP09232018001E11_ICA09242018EXP001_C10000_FLD002_EX-Brightfield_EM-dsRed_1026_1292.tif	Parental cells	31.5	25.5	0	255	255	135.244	133	2.24432	73.1889	0.287015	-0.120077	-1.1775	0	1014.05	1014.05	330.534	275.298	55.236	209.312	0.206413	0.869923	0.300854	134	14	1536	109.714	22.2426	1.58876	0.81317	0.0256314	49.5487	39.4702	1.25534	60395.2	41060.2	1.4709	39.3198	26.7319	1.4709	0.00147694	155	255	100	201.181	207	155.049	31.7776	-0.00754265
CP09232018001E11_ICA09242018EXP001_C10000_FLD002_EX-Brightfield_EM-dsRed_1083_941.tif	Parental cells	23.5	20	0	255	255	136.784	139	-2.21596	73.5085	0.288269	-0.152753	-1.16041	0	1017.04	1017.04	365.919	216.518	149.401	217.332	0.213691	0.579969	-0.314333	140	12	855	71.25	6.24264	0.52022	0.912161	0.00362711	35.4295	30.7264	1.15306	27312.8	20247.7	1.34893	31.9448	23.6815	1.34893	0.00277935	166	255	89	205.615	205	166.043	29.3973	0.0277759
CP09232018001E11_ICA09242018EXP001_C10000_FLD002_EX-Brightfield_EM-dsRed_109_143.tif	Parental cells	27.5	22	0	255	255	139.453	169	-29.5471	73.3917	0.287811	-0.180948	-1.17996	0	1003.15	1003.15	382.773	237.073	145.7	221.773	0.221077	0.54853	-0.454336	135	10	1143	114.3	345.304	34.5304	0.831313	8.3013	43.08	33.7816	1.27525	36626	27037.6	1.35463	32.0438	23.655	1.35463	0.00209935	169	255	86	206.723	201	169.042	28.6043	-0.0243303
CP09232018001E11_ICA09242018EXP001_C10000_FLD002_EX-Brightfield_EM-dsRed_1295_132.tif	Parental cells	27	23	0	255	255	139.651	144	-4.34944	73.4489	0.288035	-0.203974	-1.16442	0	1015.48	1015.48	363.852	152.719	211.133	219.938	0.216585	0.513594	-0.513872	145	21	1081	51.4762	2.82843	0.134687	0.965524	0.000589	39.5356	34.8135	1.13564	28130.3	16775.7	1.67684	26.0225	15.5187	1.67684	0.00381122	178	255	77	210.703	206	178.038	25.8741	0.0306121
CP09232018001E11_ICA09242018EXP001_C10000_FLD002_EX-Brightfield_EM-dsRed_1350_159.tif	Parental cells	21.5	23.5	0	255	255	137.508	115	22.5077	73.3476	0.287638	-0.161764	-1.15846	0	1014.66	1014.66	381.16	223.938	157.222	221.105	0.217911	0.564055	-0.311353	144	26	885	34.0385	109.64	4.21691	0.956374	1.08089	35.7158	31.5496	1.13205	15779	7658.3	2.06038	17.8294	8.65345	2.06038	0.0072031	173	255	82	208.372	212	173.04	27.4073	0.0861446
CP09232018001E11_ICA09242018EXP001_C10000_FLD002_EX-Brightfield_EM-dsRed_1367_275.tif	Parental cells	18.5	36	0	255	255	137.557	147	-9.44332	73.5137	0.288289	-0.156845	-1.18083	0	1004.09	1004.09	366.054	162.773	203.281	212.654	0.211787	0.521199	-0.386498	148	16	1124	70.25	23.0711	1.44194	1.27095	0.0376842	52.2981	27.3647	1.91115	27830.5	15502.4	1.79523	24.7602	13.7922	1.79523	0.00466689	175	255	80	210.266	215	175.039	26.5861	0.0445285
CP09232018001E11_ICA09242018EXP001_C10000_FLD002_EX-Brightfield_EM-dsRed_1642_778.tif	Parental cells	27.5	20	0	255	255	135.221	134	1.22136	72.7713	0.285378	-0.118379	-1.16436	0	1017.65	1017.65	364.831	268.325	96.5053	212.022	0.208345	0.566281	-0.277374	135	19	1046	55.0526	13.6569	0.718782	0.786268	0.0141893	43.134	30.8761	1.397	23123.9	11236	2.05801	22.107	10.7419	2.05801	0.00539729	155	255	100	201.068	204	155.049	31.564	-0.00112911
CP09232018001E11_ICA09242018EXP001_C10000_FLD002_EX-Brightfield_EM-dsRed_1854_201.tif	Parental cells	23	21	0	255	255	140.501	128	12.501	73.9904	0.290159	-0.218624	-1.14666	0	1045.18	1045.18	359.467	169.434	190.033	216.288	0.206939	0.630123	-0.256544	129	13	962	74	9.65686	0.742835	0.832463	0.00771412	36.2283	33.8094	1.07155	27407.2	12725.6	2.1537	28.4898	13.2283	2.1537	0.00312192	167	255	88	204.838	198	167.043	30.3584	0.0340093
CP09232018001E11_ICA09242018EXP001_C10000_FLD002_EX-Brightfield_EM-dsRed_1886_95.tif	Parental cells	27.5	24	0	255	255	138.731	152	-13.2689	73.0434	0.286445	-0.189764	-1.14238	0	1071.74	1071.74	375.65	219.79	155.861	219.992	0.205267	0.548833	-0.285804	120	14	1410	100.714	14.7279	1.05199	0.766534	0.012242	45.8414	39.1625	1.17054	60034.3	50136.3	1.19742	42.5775	35.5576	1.19742	0.00120685	152	255	103	197.974	205	152.05	33.8165	-0.0200526
CP09232018001E11_ICA09242018EXP001_C10000_FLD002_EX-Brightfield_EM-dsRed_192_149.tif	Parental cells	29.5	22.5	0	255	255	141.839	158	-16.1612	73.1389	0.286819	-0.255467	-1.12912	0	1021.77	1021.77	368.021	181.603	186.419	218.429	0.213776	0.600859	-0.220182	159	25	1014	40.56	23.799	0.95196	1.07179	0.0444497	42.0957	30.6698	1.37255	19778.1	8094.35	2.44345	19.505	7.98259	2.44345	0.00676748	195	255	60	217.952	218	195.029	20.7124	0.216969
CP09232018001E11_ICA09242018EXP001_C10000_FLD002_EX-Brightfield_EM-dsRed_514_1318.tif	Parental cells	26.5	23.5	0	255	255	138.471	146	-7.5291	73.5018	0.288242	-0.169455	-1.16216	0	1006.23	1006.23	374.959	253.523	121.436	206.83	0.20555	0.48683	-0.309469	147	14	1062	75.8571	25.5563	1.82545	0.969262	0.0489399	39.2351	34.4635	1.13845	29173.8	22293.7	1.30861	27.4706	20.9922	1.30861	0.00222431	174	255	81	210.471	219	174.04	26.9982	-0.015952
CP09232018001E11_ICA09242018EXP001_C10000_FLD002_EX-Brightfield_EM-dsRed_578_1467.tif	Parental cells	30	26	0	255	255	137.581	148	-10.4192	73.6538	0.288838	-0.153419	-1.17927	0	1070.57	1070.57	347.971	324.098	23.8734	212.022	0.198047	0.707046	0.00656006	149	23	1307	56.8261	15.8995	0.691282	0.999791	0.0153915	43.9062	37.9018	1.15842	24991.9	10691.8	2.33747	19.1216	8.18043	2.33747	0.00638698	174	255	81	210.919	218	174.04	26.4979	-0.0571932
CP09232018001E11_ICA09242018EXP001_C10000_FLD002_EX-Brightfield_EM-dsRed_627_1324.tif	Parental cells	26	21.5	0	255	255	135.974	138	-2.02594	73.0655	0.286531	-0.153415	-1.15683	0	1063.53	1063.53	340.095	85.1659	254.929	214.663	0.20184	0.744632	0.0504396	139	17	1027	60.4118	148.995	8.76441	0.950645	1.72014	39.6935	32.9428	1.20492	29529.7	17720.4	1.66642	28.7534	17.2546	1.66642	0.0040378	164	255	91	203.877	200	164.044	29.4343	0.0690706
CP09232018001E11_ICA09242018EXP001_C10000_FLD002_EX-Brightfield_EM-dsRed_631_942.tif	Parental cells	23.5	26.5	0	255	255	138.439	147	-8.56122	73.2652	0.287315	-0.162355	-1.1696	0	1043.39	1043.39	347.865	144.689	203.176	210.105	0.201367	0.791715	0.381381	148	20	1056	52.8	5.65685	0.282843	1.05119	0.00241144	39.9497	33.6559	1.187	31273.2	24620.2	1.27022	29.6148	23.3146	1.27022	0.00291761	174	255	81	210.774	202	201.99	26.5443	-0.0703377
CP09232018001E11_ICA09242018EXP001_C10000_FLD002_EX-Brightfield_EM-dsRed_784_718.tif	Parental cells	17.5	20	0	255	255	137.747	159	-21.2529	72.887	0.285831	-0.177585	-1.17042	0	1027.08	1027.08	367.862	238.716	129.145	219.338	0.213554	0.556147	-0.39498	122	5	733	146.6	24.7279	4.94558	0.831342	0.0663837	34.4505	27.0906	1.27167	24942.1	17650.3	1.41313	34.0274	24.0795	1.41313	0.00184661	159	255	96	198.656	201	159.047	31.8909	0.136446
CP09232018001E11_ICA09242018EXP001_C10000_FLD003_EX-Brightfield_EM-dsRed_1231_640.tif	Parental cells	25	29	0	255	255	137.52	127	10.5203	73.3678	0.287717	-0.155411	-1.15765	0	1058.68	1058.68	358.715	159.216	199.499	217.455	0.205401	0.619003	-0.239985	128	17	1450	85.2941	429.085	25.2403	0.780733	10.1044	47.2357	39.0848	1.20854	58504.8	36433.2	1.60581	40.3481	25.1264	1.60581	0.00226773	154	255	101	200.956	202	154.049	32.7199	-0.0787532
CP09232018001E11_ICA09242018EXP001_C10000_FLD003_EX-Brightfield_EM-dsRed_1255_511.tif	Parental cells	22.5	20	0	255	255	135.618	134	1.61778	73.2529	0.287266	-0.144983	-1.15534	0	1042.84	1042.84	347.536	181.274	166.261	222.313	0.213181	0.66218	-0.289176	135	15	854	56.9333	106.368	7.09117	0.798936	1.05427	34.6451	31.3853	1.10386	16020	7419.04	2.15931	18.7588	8.6874	2.15931	0.00596205	158	255	97	201.726	207	158.047	31.2114	0.0411333
CP09232018001E11_ICA09242018EXP001_C10000_FLD003_EX-Brightfield_EM-dsRed_1257_687.tif	Parental cells	28	27.5	0	255	255	138.394	150	-11.6055	72.8325	0.285618	-0.184801	-1.14864	0	1067.62	1067.62	385.968	214.775	171.193	222.355	0.208271	0.486497	-0.457476	151	36	1267	35.1944	8.24264	0.228962	0.918401	0.00426723	41.0259	39.3213	1.04335	27594.2	14137	1.95192	21.7792	11.1578	1.95192	0.0069892	178	255	77	211.386	218	178.038	25.2258	0.0153939
CP09232018001E11_ICA09242018EXP001_C10000_FLD003_EX-Brightfield_EM-dsRed_1294_165.tif	Parental cells	22.5	31	0	255	255	135.511	152	-16.4892	74.0676	0.290461	-0.156752	-1.19496	0	1081.87	1081.87	313.786	124.669	189.117	217.299	0.200854	0.843033	0.210958	124	13	1440	110.769	544.24	41.8646	0.884952	16.3685	47.8835	38.2901	1.25054	63365.3	50295	1.25987	44.0037	34.9271	1.25987	0.00125848	152	255	103	198.057	196	152.05	32.973	0.0135403
CP09232018001E11_ICA09242018EXP001_C10000_FLD003_EX-Brightfield_EM-dsRed_1294_681.tif	Parental cells	21	23	0	255	255	139.652	152	-12.3483	72.9055	0.285904	-0.216178	-1.13954	0	1027.64	1027.64	380.112	214.761	165.351	222.001	0.216029	0.506934	-0.444036	153	18	782	43.4444	63.4975	3.52764	1.03246	0.410295	32.5406	30.5979	1.06349	15064.4	10838.1	1.38995	19.264	13.8595	1.38995	0.00431276	181	255	74	212.794	205	181.036	24.5931	0.0464031
CP09232018001E11_ICA09242018EXP001_C10000_FLD003_EX-Brightfield_EM-dsRed_1299_472.tif	Parental cells	20	17.5	0	255	255	140.819	184	-43.1814	73.6121	0.288675	-0.231862	-1.14277	0	1083.9	1083.9	371.172	163.009	208.163	221.191	0.204068	0.652834	-0.0920403	144	13	614	47.2308	59.0122	4.5394	0.968095	0.451342	28.9206	27.0316	1.06988	10956.5	6196.26	1.76824	17.8444	10.0916	1.76824	0.00757954	184	255	71	211.977	210	184.035	24.492	0.157204
CP09232018001E11_ICA09242018EXP001_C10000_FLD003_EX-Brightfield_EM-dsRed_1327_613.tif	Parental cells	21.5	23.5	0	255	255	134.901	127	7.90054	73.1219	0.286753	-0.125181	-1.16336	3.16228	1019.65	1016.49	345.84	148.091	197.749	208.817	0.20543	0.643803	-0.0804881	128	14	1013	72.3571	2.82843	0.202031	0.787032	0.000628	37.9919	33.9491	1.11908	31555.9	26799.8	1.17747	31.151	26.4558	1.17747	0.00218821	149	255	106	197.885	198	149.052	33.4965	0.00115654
CP09232018001E11_ICA09242018EXP001_C10000_FLD003_EX-Brightfield_EM-dsRed_1389_1891.tif	Parental cells	24	30	0	255	255	136.243	111	25.2427	73.3144	0.287508	-0.141976	-1.16674	0	966.4	966.4	319.313	145.338	173.975	204.33	0.211434	0.70732	-0.172758	138	16	1332	83.25	10.4853	0.65533	0.871978	0.0065682	47.4254	35.7605	1.32619	34049.7	23948.8	1.42177	25.5628	17.9796	1.42177	0.00333244	160	255	95	204.086	202	160.046	30.2021	-0.0444635
CP09232018001E11_ICA09242018EXP001_C10000_FLD003_EX-Brightfield_EM-dsRed_1430_1767.tif	Parental cells	23.5	23.5	0	255	255	134.846	164	-29.1544	73.2909	0.287415	-0.121369	-1.17478	0	992.653	992.653	331.945	172.551	159.394	215.674	0.21727	0.737285	-0.010695	143	8	980	122.5	32.3848	4.0481	0.950946	0.085162	36.0814	34.5823	1.04335	29297	21753.2	1.34679	29.8949	22.1971	1.34679	0.0023466	164	255	91	205.123	199	164.044	28.9963	0.0211365
CP09232018001E11_ICA09242018EXP001_C10000_FLD003_EX-Brightfield_EM-dsRed_1435_1863.tif	Parental cells	21	20	0	255	255	134.595	120	14.5952	73.3776	0.287755	-0.119032	-1.16314	0	1015.22	1015.22	331.974	204.233	127.741	216.212	0.212971	0.827469	0.246241	121	7	887	126.714	337.505	48.2149	0.799185	10.2194	34.9047	32.3556	1.07878	30337.9	20893.8	1.452	34.2028	23.5556	1.452	0.00184406	140	255	115	194.528	194	140.056	35.8963	-0.0340154
CP09232018001E11_ICA09242018EXP001_C10000_FLD003_EX-Brightfield_EM-dsRed_1441_1762.tif	Parental cells	23	21.5	0	255	255	134.948	159	-24.0516	73.5759	0.288533	-0.111747	-1.19152	0	1033.8	1033.8	349.431	207.971	141.46	211.913	0.204985	0.596599	-0.242665	136	10	926	92.6	14.4853	1.44853	0.927886	0.0180315	37.7745	31.2121	1.21025	33176.4	24532.9	1.35232	35.8277	26.4934	1.35232	0.00199464	159	255	96	202.758	195	159.047	30.8335	0.00131999
CP09232018001E11_ICA09242018EXP001_C10000_FLD003_EX-Brightfield_EM-dsRed_1451_1844.tif	Parental cells	20.5	22	0	255	255	137.193	114	23.1935	73.5826	0.288559	-0.15795	-1.17962	0	996.032	996.032	346.002	153.685	192.317	215.199	0.216056	0.819881	0.267439	140	10	822	82.2	141.296	14.1296	0.897316	1.93277	34.3447	30.4735	1.12703	16680.5	13581.4	1.22819	20.2926	16.5224	1.22819	0.00372598	168	255	87	206.417	212	168.043	28.5136	0.00608444
CP09232018001E11_ICA09242018EXP001_C10000_FLD003_EX-Brightfield_EM-dsRed_1796_888.tif	Parental cells	25.5	24	0	255	255	132.043	130	2.0433	73.3774	0.287754	-0.0681658	-1.19719	1.41421	969.062	967.648	319.79	154.499	165.29	202.257	0.209019	0.707409	0.0197925	131	8	1198	149.75	45.3553	5.66942	0.730462	0.136644	39.8856	38.2429	1.04295	37845.8	22628.2	1.67251	31.5908	18.8883	1.67251	0.00219566	143	255	112	196.917	201	143.055	34.0119	-0.0354648
CP09232018001E11_ICA09242018EXP001_C10000_FLD003_EX-Brightfield_EM-dsRed_1817_934.tif	Parental cells	23.5	24	0	255	255	132.714	110	22.7141	73.1829	0.286992	-0.0837293	-1.17539	0	1007.26	1007.26	306.264	175.091	131.174	206.019	0.204534	0.989398	0.705407	128	14	1132	80.8571	33.3137	2.37955	0.782729	0.0780171	39.3981	36.5831	1.07695	23337.2	16672.6	1.39973	20.6159	14.7285	1.39973	0.00359918	143	255	112	195.708	199	143.055	34.7009	0.000604
CP09232018001E11_ICA09242018EXP001_C10000_FLD003_EX-Brightfield_EM-dsRed_1886_984.tif	Parental cells	24.5	27	0	255	255	135.551	112	23.5514	73.3139	0.287506	-0.128846	-1.17337	0	1032.4	1032.4	353.034	227.854	125.18	220.418	0.213501	0.65492	-0.144579	135	21	1252	59.6191	2.82843	0.134687	0.848129	0.000508	43.4682	36.6727	1.1853	27120.1	17955.1	1.51044	21.6614	14.3412	1.51044	0.00368083	157	255	98	202.316	197	157.048	31.0726	-0.0276276
CP09232018001E11_ICA09242018EXP001_C10000_FLD003_EX-Brightfield_EM-dsRed_1906_10.tif	Parental cells	21	26	0	255	255	132.761	175	-42.2395	74.002	0.290204	-0.0804766	-1.21695	0	1011	1011	297.674	77.0101	220.664	202.791	0.200584	0.881365	0.233962	128	11	1097	99.7273	31.799	2.89082	0.859801	0.0733517	41.1396	33.9513	1.21172	28886	21712.6	1.33038	26.3318	19.7927	1.33038	0.00252112	140	255	115	196.737	203	175.017	34.6332	-0.0744177
CP09232018001E11_ICA09242018EXP001_C10000_FLD003_EX-Brightfield_EM-dsRed_1908_522.tif	Parental cells	19.5	23.5	0	255	255	132.039	139	-6.96127	73.6589	0.288859	-0.0793741	-1.2151	0	1029.55	1029.55	288.875	74.4009	214.474	206.035	0.200122	1.0026	0.617336	140	10	830	83	28.9706	2.89706	1.06795	0.0804685	34.2105	30.8908	1.10747	25291.8	8969.68	2.8197	30.472	10.8068	2.8197	0.00408716	155	255	100	201.645	203	155.049	30.8103	0.000687
CP09232018001E11_ICA09242018EXP001_C10000_FLD003_EX-Brightfield_EM-dsRed_1953_895.tif	Parental cells	28	25	0	255	255	135.447	121	14.4475	73.8854	0.289747	-0.172982	-1.17553	2	1045.52	1043.52	332.688	146.707	185.981	231.906	0.222235	0.862222	0.146148	122	8	1464	183	140.61	17.5763	0.741294	1.07469	46.221	40.3285	1.14611	60719.1	40440.6	1.50144	41.4748	27.6233	1.50144	0.00133761	149	255	106	196.714	194	149.052	33.5604	-0.00336714
CP09232018001E11_ICA09242018EXP001_C10000_FLD003_EX-Brightfield_EM-dsRed_612_517.tif	Parental cells	20.5	26.5	0	255	255	133.252	120	13.2522	73.1081	0.286698	-0.0932762	-1.18194	0	1025.21	1025.21	303.445	150.177	153.267	202.951	0.19796	0.904661	0.474207	121	10	1146	114.6	51.3553	5.13553	0.81862	0.183137	45.9101	31.7824	1.44451	32164.4	22109.8	1.45476	28.0666	19.293	1.45476	0.0019744	137	255	118	193.126	195	137.058	36.2209	-0.0392072
CP09232018001E11_ICA09242018EXP001_C10000_FLD003_EX-Brightfield_EM-dsRed_740_1700.tif	Parental cells	18.5	23.5	0	255	255	135.753	142	-6.24727	73.453	0.288051	-0.112018	-1.19168	3.16228	1021.33	1018.17	352.681	335.261	17.4201	205.83	0.202157	0.683975	0.0877801	143	13	770	59.2308	9.07107	0.697774	0.88262	0.00850386	34.6052	28.3308	1.22147	18550.6	11280.9	1.64443	24.0916	14.6505	1.64443	0.00400203	163	255	92	206.323	204	185.978	29.2834	-0.0708905
CP09232018001E11_ICA09242018EXP001_C10000_FLD003_EX-Brightfield_EM-dsRed_75_1102.tif	Parental cells	29	24.5	0	255	255	137.392	154	-16.6077	73.7398	0.289176	-0.178228	-1.18157	0	1034.89	1034.89	350.448	179.893	170.555	220.275	0.212848	0.671619	-0.10857	122	10	1497	149.7	16.4853	1.64853	0.759505	0.0144464	48.0762	39.6462	1.21263	65758.2	35929	1.83023	43.9267	24.0007	1.83023	0.00159144	154	255	101	198.474	204	154.049	32.9509	0.0147418
CP09232018001E11_ICA09242018EXP001_C10000_FLD003_EX-Brightfield_EM-dsRed_773_1878.tif	Parental cells	29.5	25.5	0	255	255	136.443	140	-3.557	73.442	0.288008	-0.139537	-1.16941	0	1008	1008	338.722	179.156	159.565	205.783	0.20415	0.642393	-0.115172	141	18	1360	75.5556	47.4558	2.63644	0.904353	0.131774	45.4548	38.0951	1.19319	39984.3	27808.6	1.43784	29.4002	20.4475	1.43784	0.00184425	163	255	92	205.667	205	185.978	29.5093	-0.0362576
CP09232018001E11_ICA09242018EXP001_C10000_FLD003_EX-Brightfield_EM-dsRed_841_1921.tif	Parental cells	21	25.5	0	255	255	136.759	138	-1.24136	74.0161	0.290259	-0.164911	-1.18852	0	1008.58	1008.58	355.066	143.802	211.264	229.915	0.227958	0.684101	-0.384056	139	14	986	70.4286	14.4853	1.03466	0.866085	0.0169343	40.3768	31.0925	1.2986	23234.9	13229.7	1.75627	23.5648	13.4176	1.75627	0.0028093	164	255	91	205.472	210	164.044	29.3083	-0.0479119
CP09232018001E11_ICA09242018EXP001_C10000_FLD003_EX-Brightfield_EM-dsRed_878_1802.tif	Parental cells	30.5	27	0	255	255	136.802	138	-1.19763	73.2627	0.287305	-0.13914	-1.16911	0	1018.13	1018.13	310.687	173.002	137.685	201.31	0.197726	0.786098	0.280307	139	11	1506	136.909	58.1838	5.28943	0.89079	0.178883	47.0014	40.7966	1.15209	60083.2	36841.3	1.63086	39.8959	24.463	1.63086	0.00180166	165	255	90	205.495	208	165.044	29.3481	0.00560855
CP09232018001E11_ICA09242018EXP001_C10000_FLD004_EX-Brightfield_EM-dsRed_1175_1089.tif	Parental cells	26.5	23.5	0	255	255	137.703	144	-6.29747	73.7511	0.28922	-0.167475	-1.17293	0	1024.66	1024.66	384.085	94.0602	290.025	221.259	0.215935	0.484136	-0.464806	145	23	1083	47.087	2.82843	0.122975	0.907514	0.000588	39.237	35.1433	1.11649	28643.4	13406.7	2.1365	26.4482	12.3792	2.1365	0.00471318	174	255	81	209.341	219	174.04	27.0267	0.0118824
CP09232018001E11_ICA09242018EXP001_C10000_FLD004_EX-Brightfield_EM-dsRed_1177_74.tif	Parental cells	28	24.5	0	255	255	137.687	156	-18.313	73.6342	0.288762	-0.19068	-1.17668	0	1027.4	1027.4	367.645	178.591	189.054	231.26	0.225092	0.599334	-0.411393	123	12	1432	119.333	25.5563	2.1297	0.749351	0.0362948	44.8095	40.6896	1.10125	50921.3	32853.9	1.54993	35.5596	22.9427	1.54993	0.00231222	156	255	99	199.272	206	156.048	32.1838	0.00829338
CP09232018001E11_ICA09242018EXP001_C10000_FLD004_EX-Brightfield_EM-dsRed_117_712.tif	Parental cells	29	22	0	255	255	135.209	124	11.2089	72.9959	0.286259	-0.12354	-1.15866	3.16228	1065.35	1062.18	354.74	183.651	171.089	220.05	0.207168	0.71303	-0.104403	125	14	1311	93.6429	2.82843	0.202031	0.813229	0.000486	49.248	33.8941	1.453	54382.8	33763.5	1.61069	41.4819	25.754	1.61069	0.00127225	144	255	111	196.561	197	166.949	34.534	-0.0247969
CP09232018001E11_ICA09242018EXP001_C10000_FLD004_EX-Brightfield_EM-dsRed_1265_77.tif	Parental cells	23	30	0	255	255	139.471	158	-18.5293	72.9122	0.28593	-0.199518	-1.14535	0	1047.6	1047.6	380.136	321.236	58.9005	224.716	0.214506	0.597701	-0.220916	123	14	1443	103.071	100.811	7.2008	0.770743	0.560456	48.9152	37.5606	1.3023	41871.8	22811.6	1.83555	29.0172	15.8085	1.83555	0.00357018	158	255	97	200.221	190	158.047	32.0801	0.0103906
CP09232018001E11_ICA09242018EXP001_C10000_FLD004_EX-Brightfield_EM-dsRed_1446_228.tif	Parental cells	20	25	0	255	255	139.506	151	-11.4935	72.701	0.285102	-0.192128	-1.14243	0	1080.72	1080.72	386.952	246.96	139.992	217.066	0.200854	0.545085	-0.338031	152	23	815	35.4348	108.125	4.70108	1.03919	1.14152	36.9004	28.1214	1.31218	13952.3	7178.07	1.94374	17.1194	8.80745	1.94374	0.010673	183	255	72	212.786	204	183.035	24.5203	0.116352
CP09232018001E11_ICA09242018EXP001_C10000_FLD004_EX-Brightfield_EM-dsRed_1474_652.tif	Parental cells	26.5	24.5	0	255	255	139.406	145	-5.59376	73.4745	0.288135	-0.194971	-1.16178	3.16228	1072.31	1069.15	378.69	285.067	93.6233	219.189	0.205012	0.577143	-0.214362	146	22	1120	50.9091	2.82843	0.128565	0.894578	0.000568	39.4307	36.1655	1.09029	31531.7	16076.7	1.96132	28.1533	14.3542	1.96132	0.0042279	179	255	76	211.059	205	179.037	25.7593	0.0719392
CP09232018001E11_ICA09242018EXP001_C10000_FLD004_EX-Brightfield_EM-dsRed_1518_594.tif	Parental cells	31.5	25.5	0	255	255	142.98	152	-9.01961	73.3033	0.287464	-0.270771	-1.13604	0	1060.01	1060.01	390.742	320.901	69.8412	228.162	0.215246	0.465199	-0.550624	153	35	1297	37.0571	47.9411	1.36975	0.995328	0.141015	44.9214	36.7618	1.22196	25036.3	12832.7	1.95097	19.3033	9.89417	1.95097	0.00649315	194	255	61	216.967	220	194.03	21.3485	0.199514
CP09232018001E11_ICA09242018EXP001_C10000_FLD004_EX-Brightfield_EM-dsRed_1561_837.tif	Parental cells	27.5	21	0	255	255	135.852	123	12.8524	73.0726	0.286559	-0.142785	-1.16151	0	1042.67	1042.67	351.542	221.974	129.568	218.506	0.209564	0.690171	-0.0480659	124	13	1194	91.8461	2.82843	0.217571	0.838936	0.000533	43.3413	35.0762	1.23563	33616.3	19680.6	1.70809	28.1544	16.4829	1.70809	0.00326682	147	255	108	197.063	190	171.018	33.9274	-0.0118573
CP09232018001E11_ICA09242018EXP001_C10000_FLD004_EX-Brightfield_EM-dsRed_1578_630.tif	Parental cells	24.5	21.5	0	255	255	144.984	156	-11.0161	73.4729	0.288129	-0.284415	-1.11137	0	1023.5	1023.5	395.026	137.933	257.094	224.83	0.219667	0.451904	-0.5219	157	31	816	26.3226	10.4853	0.338235	1.00595	0.0107216	35.1238	29.58	1.18742	15219.6	6896.55	2.20684	18.6515	8.45166	2.20684	0.00738676	200	255	55	220.933	229	200.027	19.9264	0.165373
CP09232018001E11_ICA09242018EXP001_C10000_FLD004_EX-Brightfield_EM-dsRed_1622_753.tif	Parental cells	21	26	0	255	255	138.559	145	-6.44093	73.7254	0.289119	-0.172151	-1.17526	0	1079.05	1079.05	380.315	132.773	247.542	218.779	0.202752	0.586936	-0.186034	146	16	945	59.0625	16.4853	1.03033	0.946776	0.022885	40.1713	29.952	1.34119	29875.7	18475.3	1.61706	31.6145	19.5506	1.61706	0.00344138	175	255	80	210.284	202	175.039	26.8353	0.00195538
CP09232018001E11_ICA09242018EXP001_C10000_FLD004_EX-Brightfield_EM-dsRed_1678_196.tif	Parental cells	25	19	0	255	255	142.243	118	24.2426	72.7736	0.285387	-0.235572	-1.10949	0	1033.14	1033.14	389.924	240.124	149.8	223.198	0.216039	0.460134	-0.569004	119	7	1017	145.286	16.1421	2.30602	0.768823	0.0203888	41.3161	31.3409	1.31828	39289.8	28771.7	1.36557	38.633	28.2907	1.36557	0.00134304	161	255	94	201.28	196	161.046	32.2362	0.0472569
CP09232018001E11_ICA09242018EXP001_C10000_FLD004_EX-Brightfield_EM-dsRed_1965_1351.tif	Parental cells	21.5	32.5	0	255	255	137.497	174	-36.5027	73.9683	0.290072	-0.160804	-1.20104	0	1004.9	1004.9	366.967	339.547	27.4201	212.317	0.211281	0.559186	-0.254604	144	19	1223	64.3684	9.89949	0.521026	0.972515	0.00637661	47.862	32.5346	1.47111	29993.3	14688.8	2.04191	24.5244	12.0105	2.04191	0.00530254	174	255	81	209.36	200	174.04	26.7087	0.00414627
CP09232018001E11_ICA09242018EXP001_C10000_FLD004_EX-Brightfield_EM-dsRed_1984_1634.tif	Parental cells	27	31.5	0	255	255	139.188	140	-0.811875	73.1733	0.286954	-0.193022	-1.14605	0	1045.16	1045.16	358.267	108.191	250.076	214.565	0.205293	0.702891	0.0778672	141	22	1529	69.5	46.5269	2.11486	0.904739	0.112666	46.8911	41.5171	1.12944	39919.8	23289.6	1.71406	26.1085	15.2319	1.71406	0.00332372	173	255	82	208.281	199	173.04	27.5961	0.0434582
CP09232018001E11_ICA09242018EXP001_C10000_FLD004_EX-Brightfield_EM-dsRed_241_725.tif	Parental cells	41	18	0	255	255	140.188	146	-5.81233	73.4772	0.288146	-0.187967	-1.16331	0	1048.23	1048.23	347.845	145.361	202.484	217.594	0.207582	0.747949	-0.0239149	147	35	1263	36.0857	4.24264	0.121218	1.2732	0.00113412	62.4794	25.7381	2.42751	29673.6	20655.5	1.43659	23.4945	16.3543	1.43659	0.00357076	179	255	76	212.208	207	179.037	25.9678	-0.00328269
CP09232018001E11_ICA09242018EXP001_C10000_FLD004_EX-Brightfield_EM-dsRed_297_750.tif	Parental cells	21	15	0	255	255	143.56	117	26.5603	72.2482	0.283326	-0.246586	-1.09284	0	1045.89	1045.89	377.823	275.773	102.05	218.841	0.209239	0.571298	-0.230217	118	9	682	75.7778	20.1421	2.23802	0.786599	0.0473387	35.4085	24.5237	1.44385	14955.6	13714.8	1.09047	21.9291	20.1097	1.09047	0.00331928	158	255	97	201.16	197	158.047	32.9994	-0.0684186
CP09232018001E11_ICA09242018EXP001_C10000_FLD004_EX-Brightfield_EM-dsRed_433_936.tif	Parental cells	23	29	0	255	255	138.801	176	-37.199	73.5415	0.288398	-0.171259	-1.17689	0	1020.03	1020.03	369.505	133.481	236.024	219.477	0.215167	0.641148	-0.0936245	144	18	1170	65	83.1127	4.61737	0.901118	0.469828	42.9167	34.7112	1.23639	30210.2	16886.8	1.78898	25.8207	14.4332	1.78898	0.00474353	176	255	79	210.103	204	176.039	26.4689	0.0348336
CP09232018001E11_ICA09242018EXP001_C10000_FLD004_EX-Brightfield_EM-dsRed_451_1339.tif	Parental cells	25.5	26.5	0	255	255	133.131	136	-2.86866	73.4512	0.288044	-0.101396	-1.1794	0	1001.18	1001.18	304.143	131.014	173.129	206.084	0.205841	0.777207	0.0677661	137	21	1257	59.8571	18.4853	0.880251	0.913116	0.0216325	43.106	37.1285	1.161	30214.4	16380.8	1.8445	24.0369	13.0317	1.8445	0.00352252	153	255	102	200.773	202	153.05	31.6097	0.019956
CP09232018001E11_ICA09242018EXP001_C10000_FLD004_EX-Brightfield_EM-dsRed_46_704.tif	Parental cells	31.5	24	0	255	255	133.796	119	14.7963	73.7566	0.289242	-0.12542	-1.20035	0	1030.85	1030.85	317.637	279.859	37.7778	213.998	0.207594	0.75028	-0.046995	120	13	1606	123.538	11.6569	0.896681	0.852524	0.00673298	52.3999	39.0234	1.34278	53204.1	45136.5	1.17874	33.1283	28.1049	1.17874	0.00153136	140	255	115	194.019	196	161.977	35.4162	-0.0473162
CP09232018001E11_ICA09242018EXP001_C10000_FLD004_EX-Brightfield_EM-dsRed_531_1878.tif	Parental cells	27	25	0	255	255	134.66	136	-1.33963	73.4949	0.288215	-0.110996	-1.18693	0	1019.99	1019.99	319.684	264.958	54.7254	209.663	0.205554	0.92667	0.638829	137	17	1257	73.9412	47.1127	2.77134	0.918094	0.140518	43.2442	37.0099	1.16845	34606.6	27786.5	1.24545	27.5311	22.1054	1.24545	0.00269769	156	255	99	202.509	210	156.048	31.0914	-0.0475197
CP09232018001E11_ICA09242018EXP001_C10000_FLD004_EX-Brightfield_EM-dsRed_587_217.tif	Parental cells	26.5	29	0	255	255	144.674	159	-14.3263	73.0043	0.286291	-0.278738	-1.13257	0	1052.8	1052.8	378.306	195.344	182.962	220.674	0.209607	0.513188	-0.41768	160	43	1161	27	18.1421	0.42191	0.992115	0.0225598	39.594	37.3347	1.06051	23409.5	9812.04	2.38579	20.1632	8.45137	2.38579	0.00800918	203	255	52	221.418	228	203.025	18.2525	0.313884
CP09232018001E11_ICA09242018EXP001_C10000_FLD004_EX-Brightfield_EM-dsRed_692_280.tif	Parental cells	25	24.5	0	255	255	141.48	139	2.48	73.5853	0.28857	-0.229691	-1.15907	0	1056.18	1056.18	364.455	365.124	-0.669188	217.633	0.206057	0.581263	-0.250801	140	17	1114	65.5294	412.642	24.273	0.830075	12.1633	39.9212	35.5297	1.1236	33253.3	16493.3	2.01617	29.8503	14.8055	2.01617	0.00332388	178	255	77	210.515	211	178.038	26.3527	0.00291353
CP09232018001E11_ICA09242018EXP001_C10000_FLD004_EX-Brightfield_EM-dsRed_751_256.tif	Parental cells	25	23	0	255	255	136.275	165	-28.7252	73.9005	0.289806	-0.166184	-1.19698	0	999.981	999.981	359.43	220.699	138.731	230.354	0.230359	0.583388	-0.465383	136	12	1084	90.3333	22.9706	1.91421	0.844529	0.0387351	38.8802	35.4986	1.09526	30043.2	21057.8	1.4267	27.7151	19.426	1.4267	0.00211749	165	255	90	203.969	209	165.044	29.1998	0.0363658
CP09232018001E11_ICA09242018EXP001_C10000_FLD004_EX-Brightfield_EM-dsRed_781_344.tif	Parental cells	22.5	21.5	0	255	255	137.724	149	-11.276	73.0265	0.286378	-0.184453	-1.15551	0	1022	1022	378.493	97.8089	280.684	226.476	0.221601	0.570749	-0.336756	119	8	1038	129.75	28.6274	3.57843	0.712017	0.0628286	37.471	35.2705	1.06239	23888.8	13812.9	1.72946	23.0143	13.3072	1.72946	0.00395332	149	255	106	196.773	201	149.052	33.9108	-0.0286207
CP09232018001E11_ICA09242018EXP001_C10000_FLD005_EX-Brightfield_EM-dsRed_1038_116.tif	Parental cells	24	19	0	255	255	148.393	148	0.392544	73.0462	0.286455	-0.340364	-1.06867	0	1020.13	1020.13	373.03	165.372	207.658	229.671	0.22514	0.688841	-0.285347	149	24	761	31.7083	2.82843	0.117851	0.966932	0.000837	34.2215	28.3136	1.20866	17696.1	12405.9	1.42642	23.2537	16.3021	1.42642	0.00465745	202	255	53	220.691	232	202.026	19.6682	0.300344
CP09232018001E11_ICA09242018EXP001_C10000_FLD005_EX-Brightfield_EM-dsRed_1091_859.tif	Parental cells	21	21	0	255	255	142.054	162	-19.9461	72.7684	0.285366	-0.239496	-1.13262	0	1055.08	1055.08	380.69	232.859	147.83	223.747	0.212066	0.603738	-0.322002	117	13	958	73.6923	21.3137	1.63952	0.768682	0.0377349	35.7582	34.1114	1.04828	29913.6	17221.6	1.73699	31.2251	17.9766	1.73699	0.00315246	162	255	93	200.525	195	162.045	31.9373	0.0800879
CP09232018001E11_ICA09242018EXP001_C10000_FLD005_EX-Brightfield_EM-dsRed_1108_794.tif	Parental cells	23.5	18	0	255	255	142.303	145	-2.69681	72.7991	0.285487	-0.210821	-1.1231	0	1049.39	1049.39	344.399	116.827	227.572	209.348	0.199494	0.731442	0.226507	146	16	725	45.3125	326.96	20.435	1.10529	11.7339	33.2019	27.8026	1.1942	18360.1	13800.1	1.33043	25.3243	19.0346	1.33043	0.00288999	182	255	73	213.281	211	182.036	25.7252	0.0420588
CP09232018001E11_ICA09242018EXP001_C10000_FLD005_EX-Brightfield_EM-dsRed_1128_866.tif	Parental cells	22.5	16	0	255	255	138.349	164	-25.6514	72.8424	0.285656	-0.188084	-1.16734	0	1016.28	1016.28	381.514	117.11	264.404	229.392	0.225717	0.499608	-0.623917	129	9	716	79.5556	136.267	15.1408	0.848919	2.06376	36.7764	24.7887	1.48359	18634.4	10627.4	1.75343	26.0257	14.8427	1.75343	0.00346622	164	255	91	202.2	210	164.044	29.8654	0.0892551
CP09232018001E11_ICA09242018EXP001_C10000_FLD005_EX-Brightfield_EM-dsRed_1163_554.tif	Parental cells	25.5	24.5	0	255	255	141.571	146	-4.42937	73.4363	0.287986	-0.254986	-1.11478	0	1013.2	1013.2	365.803	445.255	-79.4518	210.603	0.207859	0.532043	-0.254431	147	22	1068	48.5455	25.799	1.17268	0.916425	0.0495934	37.8877	35.8908	1.05564	26254.4	14612	1.79677	24.5828	13.6816	1.79677	0.00425931	183	255	72	212.942	212	183.035	24.6401	0.0706723
CP09232018001E11_ICA09242018EXP001_C10000_FLD005_EX-Brightfield_EM-dsRed_1169_795.tif	Parental cells	24.5	15	0	255	255	144.693	125	19.6932	71.9182	0.282032	-0.321254	-1.02944	0	1071.7	1071.7	355.28	52.3292	302.951	227.116	0.211921	0.693677	-0.100015	126	20	750	37.5	5.65685	0.282843	1.01281	0.00339531	38.2801	24.9459	1.53453	18719.7	10794.2	1.73423	24.9596	14.3923	1.73423	0.00414271	172	255	83	205.555	208	172.041	28.3015	0.0497729
CP09232018001E11_ICA09242018EXP001_C10000_FLD005_EX-Brightfield_EM-dsRed_1208_725.tif	Parental cells	23.5	24	0	255	255	142.182	136	6.18174	72.7687	0.285367	-0.218516	-1.13265	0	1016.18	1016.18	383.091	57.5572	325.533	218.455	0.214976	0.513086	-0.378658	137	14	1048	74.8571	46.8701	3.34786	0.823305	0.166809	37.1382	35.9294	1.03364	22066.5	13245.2	1.666	21.0558	12.6385	1.666	0.003775	176	255	79	209.503	209	176.039	27.1942	0.0173019
CP09232018001E11_ICA09242018EXP001_C10000_FLD005_EX-Brightfield_EM-dsRed_1226_643.tif	Parental cells	22.5	27.5	0	255	255	138.947	149	-10.0525	73.166	0.286925	-0.204888	-1.1397	0	1036.69	1036.69	338.98	111.363	227.617	213.881	0.206311	0.749539	0.117196	150	21	1030	49.0476	8.48528	0.404061	1.03275	0.0055627	40.4955	32.3847	1.25045	33714.9	20422.3	1.65089	32.733	19.8275	1.65089	0.00251399	181	255	74	211.642	203	181.036	24.9554	0.120392
CP09232018001E11_ICA09242018EXP001_C10000_FLD005_EX-Brightfield_EM-dsRed_1230_793.tif	Parental cells	24.5	17.5	0	255	255	143.382	140	3.38251	73.5796	0.288547	-0.234523	-1.15319	0	1030.88	1030.88	383.171	219.465	163.705	233.334	0.226344	0.624709	-0.332309	141	15	772	51.4667	2.82843	0.188562	0.989031	0.000825	36.6376	26.8288	1.36561	17055.8	10539.1	1.61835	22.0931	13.6516	1.61835	0.00477936	184	255	71	213.264	218	184.035	25.2651	0.021346
CP09232018001E11_ICA09242018EXP001_C10000_FLD005_EX-Brightfield_EM-dsRed_1245_854.tif	Parental cells	22	28.5	0	255	255	137.721	129	8.72089	73.3221	0.287537	-0.206051	-1.14726	0	1029.61	1029.61	338.843	94.5149	244.328	237.596	0.230763	0.821156	-0.101628	130	20	1239	61.95	303.505	15.1752	0.880109	5.91629	45.8589	34.4	1.33311	42055.9	18231.5	2.30677	33.9434	14.7147	2.30677	0.00296983	162	255	93	201.875	207	162.045	30.2589	0.0504168
CP09232018001E11_ICA09242018EXP001_C10000_FLD005_EX-Brightfield_EM-dsRed_1251_1331.tif	Parental cells	24	21.5	0	255	255	136.896	120	16.8958	72.8484	0.28568	-0.182806	-1.14649	0	1015.11	1015.11	342.563	101.115	241.449	213.258	0.210083	0.625131	-0.261235	121	13	1092	84	342.86	26.3738	0.739588	8.56645	39.3818	35.305	1.11547	35913.7	21089.6	1.70291	32.888	19.3128	1.70291	0.0018078	151	255	104	196.523	194	151.051	33.3962	0.0477694
CP09232018001E11_ICA09242018EXP001_C10000_FLD005_EX-Brightfield_EM-dsRed_1256_1353.tif	Parental cells	22	24	0	255	255	139.83	153	-13.1695	72.9322	0.286009	-0.247752	-1.12269	0	1050.81	1050.81	337.76	108.775	228.985	225.558	0.214652	0.788688	0.022123	154	25	845	33.8	9.07107	0.362843	1.10615	0.00774908	35.3991	30.3931	1.16471	14422.8	7108.86	2.02885	17.0684	8.41285	2.02885	0.00983039	188	255	67	213.722	207	188.033	22.4713	0.229742
CP09232018001E11_ICA09242018EXP001_C10000_FLD005_EX-Brightfield_EM-dsRed_1260_808.tif	Parental cells	18.5	27	0	255	255	139.414	139	0.414414	74.0218	0.290282	-0.201323	-1.18888	0	1026.77	1026.77	381.624	258.697	122.927	237.673	0.231477	0.608345	-0.428952	140	16	908	56.75	240.593	15.0371	0.92559	5.07306	39.7261	29.1018	1.36507	18376.4	9516.63	1.93098	20.2383	10.4809	1.93098	0.00759111	173	255	82	208.977	204	173.04	27.248	-0.0654942
CP09232018001E11_ICA09242018EXP001_C10000_FLD005_EX-Brightfield_EM-dsRed_1268_605.tif	Parental cells	23	27.5	0	255	255	140.637	158	-17.3632	73.3084	0.287484	-0.208395	-1.1415	0	1081.36	1081.36	363.962	268.227	95.7352	219.316	0.202816	0.678625	-0.086417	120	10	1347	134.7	2.82843	0.282843	0.779787	0.000473	46.2915	37.049	1.24947	40163.6	26679.6	1.50541	29.8171	19.8066	1.50541	0.00176276	158	255	97	200.531	190	158.047	32.8839	-0.0088518
CP09232018001E11_ICA09242018EXP001_C10000_FLD005_EX-Brightfield_EM-dsRed_1272_203.tif	Parental cells	21.5	26	0	255	255	144.352	129	15.3524	72.8032	0.285503	-0.262018	-1.12366	0	1008.1	1008.1	379.628	210.677	168.951	216.478	0.214739	0.508458	-0.408764	130	19	1104	58.1053	75.7401	3.98632	0.79842	0.413498	41.94	33.5159	1.25135	24930.4	13175.2	1.89222	22.5819	11.9341	1.89222	0.00391714	176	255	79	208.53	213	176.039	27.6503	0.0120859
CP09232018001E11_ICA09242018EXP001_C10000_FLD005_EX-Brightfield_EM-dsRed_1274_75.tif	Parental cells	16.5	28	0	255	255	145.085	127	18.0855	72.4721	0.284204	-0.275678	-1.08966	0	1015.22	1015.22	379.32	156.645	222.676	222.578	0.219242	0.585912	-0.297974	128	14	927	66.2143	2.82843	0.202031	0.957253	0.000687	44.7546	26.3725	1.69702	27324.3	17827.5	1.5327	29.476	19.2314	1.5327	0.00262873	176	255	79	207.935	211	176.039	28.0146	0.0976498
CP09232018001E11_ICA09242018EXP001_C10000_FLD005_EX-Brightfield_EM-dsRed_1276_1391.tif	Parental cells	23	26.5	0	255	255	140.709	143	-2.29122	72.5772	0.284617	-0.20983	-1.13741	0	1050.88	1050.88	360.464	309.926	50.5377	211.103	0.200883	0.595885	-0.168875	144	26	1072	41.2308	7.65685	0.294494	0.970883	0.00435207	40.9057	33.3673	1.22592	35955.2	17558.4	2.04775	33.5403	16.3791	2.04775	0.00337771	178	255	77	210.291	204	178.038	26.1027	0.0620305
CP09232018001E11_ICA09242018EXP001_C10000_FLD005_EX-Brightfield_EM-dsRed_1283_124.tif	Parental cells	18.5	35.5	0	255	255	144.592	138	6.59155	72.8039	0.285505	-0.287771	-1.10908	0	1051.22	1051.22	371.694	100.606	271.088	224.985	0.214022	0.681718	-0.128962	139	22	1206	54.8182	405.813	18.4461	1.11094	10.8666	55.1182	27.8588	1.97848	34066.7	16942.9	2.01068	28.2477	14.0488	2.01068	0.00379423	186	255	69	212.467	218	186.034	24.1975	0.150683
CP09232018001E11_ICA09242018EXP001_C10000_FLD005_EX-Brightfield_EM-dsRed_1285_212.tif	Parental cells	23	21	0	255	255	146.059	134	12.059	73.0301	0.286393	-0.287979	-1.11745	0	1055.76	1055.76	390.904	72.1712	318.733	223.281	0.211488	0.502437	-0.492909	135	18	914	50.7778	172.794	9.59966	0.838451	2.59957	34.9639	33.2841	1.05047	22922.2	13352.9	1.71664	25.079	14.6093	1.71664	0.00277397	185	255	70	212.693	222	185.034	25.234	0.0721004
CP09232018001E11_ICA09242018EXP001_C10000_FLD005_EX-Brightfield_EM-dsRed_1292_540.tif	Parental cells	29	23	0	255	255	144.684	159	-14.316	72.8908	0.285846	-0.256368	-1.12718	0	1073.9	1073.9	390.187	333.497	56.6901	214.234	0.199491	0.459746	-0.462151	160	31	1002	32.3226	9.65686	0.311511	1.192	0.00740617	40.2068	31.7306	1.26713	22340	11673.6	1.91372	22.2954	11.6503	1.91372	0.00506562	201	255	54	221.645	228	201.026	19.4653	0.200988
CP09232018001E11_ICA09242018EXP001_C10000_FLD005_EX-Brightfield_EM-dsRed_1304_160.tif	Parental cells	18.5	18.5	0	255	255	143.313	156	-12.6874	73.177	0.286969	-0.291546	-1.11757	0	1072.97	1072.97	366.669	132.025	234.643	229.694	0.214074	0.691499	-0.0895592	157	16	532	33.25	83.8822	5.24264	1.029	1.05249	27.7418	24.4167	1.13618	7360.11	4865.42	1.51274	13.8348	9.14552	1.51274	0.0106976	198	255	57	218.577	222	198.028	19.6992	0.249502
CP09232018001E11_ICA09242018EXP001_C10000_FLD005_EX-Brightfield_EM-dsRed_1310_1606.tif	Parental cells	27.5	31	0	255	255	141.119	132	9.11877	73.7436	0.28919	-0.217999	-1.1449	0	1010.61	1010.61	355.929	329.632	26.2972	215.266	0.213006	0.642302	-0.15096	133	19	1648	86.7368	24.7279	1.30147	0.792906	0.0295262	49.1636	42.68	1.15191	53955.9	31890.7	1.6919	32.7402	19.3511	1.6919	0.00239542	170	255	85	207.05	204	170.042	29.1323	-0.00780148
CP09232018001E11_ICA09242018EXP001_C10000_FLD005_EX-Brightfield_EM-dsRed_1317_1438.tif	Parental cells	23.5	18	0	255	255	141.721	132	9.72104	72.8935	0.285857	-0.225735	-1.12838	0	1006	1006	381.938	292.762	89.176	212.86	0.21159	0.536132	-0.20074	133	15	812	54.1333	288.434	19.2289	0.870013	8.15315	36.422	28.3859	1.2831	22538.5	10222.6	2.20476	27.7567	12.5894	2.20476	0.003454	170	255	85	206.917	202	170.042	28.983	-0.0126376
CP09232018001E11_ICA09242018EXP001_C10000_FLD005_EX-Brightfield_EM-dsRed_1321_120.tif	Parental cells	18.5	20.5	0	255	255	146.079	125	21.0791	73.0263	0.286378	-0.262384	-1.10899	0	987.168	987.168	353.874	94.475	259.399	209.346	0.212068	0.583098	-0.284985	126	8	775	96.875	258.333	32.2916	0.782004	6.85249	33.811	29.1846	1.15852	22076.8	11438.4	1.93007	28.4862	14.7592	1.93007	0.00185465	173	255	82	208.261	215	173.04	29.6688	-0.0334172
CP09232018001E11_ICA09242018EXP001_C10000_FLD005_EX-Brightfield_EM-dsRed_1326_173.tif	Parental cells	21	33	0	255	255	142.908	134	8.90801	73.4521	0.288048	-0.292245	-1.11675	0	1057.43	1057.43	344.277	146.636	197.641	222.043	0.209984	0.767612	0.103442	135	19	1313	69.1053	8.48528	0.446594	0.939309	0.00436373	50.8874	32.8522	1.54898	46817	27959.8	1.67444	35.6565	21.2946	1.67444	0.00231239	180	255	75	209.411	211	180.037	25.9398	0.127513
CP09232018001E11_ICA09242018EXP001_C10000_FLD005_EX-Brightfield_EM-dsRed_1333_228.tif	Parental cells	29	20	0	255	255	143.764	129	14.7638	72.5915	0.284673	-0.251595	-1.11159	0	1032.36	1032.36	406.748	183.485	223.263	220.639	0.213724	0.424317	-0.50134	130	19	1148	60.4211	45.9411	2.41795	0.848371	0.146302	44.7716	32.6474	1.37137	31878.4	17969.9	1.77398	27.7686	15.6533	1.77398	0.00363358	172	255	83	207.256	208	172.041	28.789	-0.00728158
CP09232018001E11_ICA09242018EXP001_C10000_FLD005_EX-Brightfield_EM-dsRed_1341_154.tif	Parental cells	25.5	25	0	255	255	143.407	177	-33.5933	73.8408	0.289572	-0.275042	-1.14021	0	1045.15	1045.15	355.129	153.098	202.031	214.024	0.204778	0.644451	-0.0824641	129	13	1268	97.5385	4.82843	0.371418	0.847813	0.00146313	41.0365	39.3423	1.04306	48348.7	43720.6	1.10586	38.1299	34.48	1.10586	0.00126447	177	255	78	208.109	211	177.038	27.4591	0.128135
CP09232018001E11_ICA09242018EXP001_C10000_FLD005_EX-Brightfield_EM-dsRed_1351_1580.tif	Parental cells	25	30.5	0	255	255	141.066	136	5.06623	73.4567	0.288066	-0.223857	-1.16554	0	1074.8	1074.8	360.715	60.8775	299.837	217.708	0.202556	0.641122	-0.0541775	137	22	1422	64.6364	195.137	8.86987	0.896856	2.13093	47.4954	38.1205	1.24593	39219.7	19844.4	1.97636	27.5806	13.9553	1.97636	0.00335451	175	255	80	208.597	206	175.039	27.3562	0.0572002
CP09232018001E11_ICA09242018EXP001_C10000_FLD005_EX-Brightfield_EM-dsRed_1356_566.tif	Parental cells	25	30	0	255	255	146.693	134	12.6933	72.7662	0.285358	-0.301861	-1.11508	0	1015.8	1015.8	387.601	109.119	278.482	216.179	0.212817	0.483165	-0.514698	135	19	1422	74.8421	7.65685	0.402992	0.860526	0.00328089	46.8114	38.6775	1.2103	57472.7	46733.2	1.22981	40.4168	32.8644	1.2298	0.00150704	188	255	67	213.205	223	188.033	24.1248	0.180736
CP09232018001E11_ICA09242018EXP001_C10000_FLD005_EX-Brightfield_EM-dsRed_1357_119.tif	Parental cells	25.5	23.5	0	255	255	143.167	181	-37.8331	73.2563	0.287279	-0.236756	-1.14581	0	1016.26	1016.26	349.207	136.957	212.251	215.034	0.211594	0.713819	-0.0118671	138	20	1107	55.35	54.5269	2.72635	0.871672	0.213729	38.5201	36.5906	1.05273	31669.7	15796.1	2.0049	28.6086	14.2693	2.0049	0.0035988	181	255	74	211.463	216	181.036	25.9529	0.0317126
CP09232018001E11_ICA09242018EXP001_C10000_FLD005_EX-Brightfield_EM-dsRed_1357_247.tif	Parental cells	19.5	39.5	0	255	255	139.253	165	-25.7468	73.3159	0.287513	-0.193543	-1.15622	0	1060.68	1060.68	366.274	109.796	256.477	220.392	0.207784	0.639318	-0.231477	131	19	1512	79.579	11.8995	0.626289	1.01109	0.00745239	63.4896	30.3221	2.09384	42524.7	32479.6	1.30927	28.1248	21.4812	1.30927	0.0021855	165	255	90	203.956	194	165.044	30.1678	0.0264845
CP09232018001E11_ICA09242018EXP001_C10000_FLD005_EX-Brightfield_EM-dsRed_1359_88.tif	Parental cells	25.5	19	0	255	255	140.175	148	-7.82508	73.3499	0.287647	-0.225067	-1.15742	0	1020.99	1020.99	357.818	109.677	248.142	226.372	0.221718	0.72801	-0.200087	149	22	815	37.0455	62.4264	2.83756	0.976974	0.380513	37.8298	27.4305	1.37911	15022.1	7139.97	2.10395	18.4321	8.7607	2.10395	0.00851709	183	255	72	212.357	208	183.035	24.5564	0.11449
CP09232018001E11_ICA09242018EXP001_C10000_FLD005_EX-Brightfield_EM-dsRed_1366_115.tif	Parental cells	14	28.5	0	255	255	145.094	132	13.094	73.9933	0.29017	-0.295247	-1.14189	0	1052.75	1052.75	365.387	162.436	202.951	226.01	0.214686	0.740999	-0.0519715	133	14	768	54.8571	42.8701	3.06215	1.07168	0.190431	43.6548	22.3995	1.94892	25563.5	11010.7	2.32169	33.2858	14.3369	2.32169	0.00285775	184	255	71	211.811	221	184.035	25.3914	0.0938755
CP09232018001E11_ICA09242018EXP001_C10000_FLD005_EX-Brightfield_EM-dsRed_1437_206.tif	Parental cells	28.5	20.5	0	255	255	140.871	146	-5.1288	73.3193	0.287527	-0.217102	-1.14405	0	1063.18	1063.18	350.108	201.424	148.684	216.724	0.203844	0.68718	-0.108435	147	20	994	49.7	31.799	1.58995	0.993876	0.0809525	42.749	29.6054	1.44396	22669.1	9170.47	2.47196	22.8059	9.22583	2.47196	0.00374573	183	255	72	212.949	212	183.035	24.7235	0.0659281
CP09232018001E11_ICA09242018EXP001_C10000_FLD005_EX-Brightfield_EM-dsRed_1544_232.tif	Parental cells	26.5	26.5	0	255	255	141.528	152	-10.4724	72.9975	0.286265	-0.221444	-1.13327	0	1017.81	1017.81	364.585	220.658	143.926	210.263	0.206584	0.528548	-0.351176	153	22	1133	51.5	34.0416	1.54735	0.901488	0.0813919	38.9655	37.022	1.05249	26945.8	10395.7	2.59202	23.7827	9.17535	2.59202	0.00506764	189	255	66	215.68	215	189.032	22.9701	0.142006
CP09232018001E11_ICA09242018EXP001_C10000_FLD005_EX-Brightfield_EM-dsRed_1613_123.tif	Parental cells	22.5	17	0	255	255	142.359	154	-11.6412	72.5975	0.284696	-0.234361	-1.12613	0	1042.62	1042.62	383.017	299.346	83.6706	217.058	0.208185	0.522737	-0.348335	155	19	604	31.7895	9.07107	0.477425	1.11063	0.010841	32.1256	23.9384	1.34201	9738.56	5070.19	1.92075	16.1234	8.39436	1.92075	0.0107152	191	255	64	216.843	218	191.031	22.1087	0.091223
CP09232018001E11_ICA09242018EXP001_C10000_FLD005_EX-Brightfield_EM-dsRed_1638_1931.tif	Parental cells	23	24	0	255	255	135.006	169	-33.9941	73.5025	0.288245	-0.108963	-1.19466	2.82843	1018.01	1015.18	364.486	171.364	193.122	216.334	0.213099	0.597545	-0.230031	128	9	1105	122.778	30.9706	3.44117	0.761368	0.0690758	38.0447	36.981	1.02876	35229.8	22767.9	1.54735	31.8822	20.6044	1.54735	0.00128223	148	255	107	198.77	205	168.971	33.5171	-0.0553098
CP09232018001E11_ICA09242018EXP001_C10000_FLD005_EX-Brightfield_EM-dsRed_1691_1965.tif	Parental cells	20	25.5	0	255	255	134.209	139	-4.79069	73.3954	0.287825	-0.127742	-1.20146	0	1033.91	1033.91	311.408	74.7159	236.692	223.516	0.216186	0.903582	0.142181	140	13	926	71.2308	106.711	8.20851	0.880976	0.978577	38.8523	30.3462	1.2803	22857.4	8290.93	2.75691	24.684	8.95349	2.75691	0.00600914	162	255	93	203.247	205	162.045	29.3108	0.0719854
CP09232018001E11_ICA09242018EXP001_C10000_FLD005_EX-Brightfield_EM-dsRed_1729_855.tif	Parental cells	23	21.5	0	255	255	144.8	159	-14.2002	73.0245	0.286371	-0.270611	-1.10119	0	1040.82	1040.82	387.889	339.485	48.4041	218.017	0.209468	0.54893	-0.268379	160	31	743	23.9677	2.82843	0.0912396	1.11263	0.000857	31.2796	30.2439	1.03424	11433.3	6672.66	1.71346	15.388	8.9807	1.71346	0.00826712	201	255	54	221.594	228	201.026	19.6792	0.217434
CP09232018001E11_ICA09242018EXP001_C10000_FLD005_EX-Brightfield_EM-dsRed_1749_854.tif	Parental cells	21	17.5	0	255	255	146.184	153	-6.81565	73.4894	0.288194	-0.27588	-1.09295	0	1031.28	1031.28	384.196	155.094	229.102	222.824	0.216066	0.600762	-0.261373	154	17	590	34.7059	113.539	6.67877	0.909848	1.73872	31.0584	24.1871	1.28409	9373.3	5004.32	1.87304	15.8869	8.48189	1.87304	0.00858163	199	255	56	220.837	231	199.027	21.2736	0.198062
CP09232018001E11_ICA09242018EXP001_C10000_FLD005_EX-Brightfield_EM-dsRed_1792_933.tif	Parental cells	27.5	20	0	255	255	138.884	154	-15.1159	73.0949	0.286647	-0.172448	-1.14698	0	1019.31	1019.31	369.323	181.166	188.157	213.336	0.209295	0.53475	-0.291293	122	13	1155	88.8461	441.671	33.9747	0.820086	13.4402	45.748	32.1455	1.42315	42111.5	24402.6	1.72569	36.4602	21.1278	1.72569	0.0011316	154	255	101	199.278	205	154.049	33.5744	-0.00939082
CP09232018001E11_ICA09242018EXP001_C10000_FLD005_EX-Brightfield_EM-dsRed_1797_137.tif	Parental cells	28.5	25	0	255	255	140.178	115	25.1782	73.0028	0.286285	-0.208998	-1.12865	0	1043.83	1043.83	353.361	246.686	106.675	219.497	0.210281	0.638153	-0.229346	152	26	1165	44.8077	9.07107	0.348887	1.07186	0.00562058	41.4897	35.7516	1.1605	26628.9	11701.4	2.27569	22.8574	10.0442	2.27569	0.00363789	184	255	71	213.656	209	184.035	24.2751	0.0703946
CP09232018001E11_ICA09242018EXP001_C10000_FLD005_EX-Brightfield_EM-dsRed_1809_1285.tif	Parental cells	34.5	28	0	255	255	141.422	149	-7.57842	73.85	0.289608	-0.254191	-1.10768	0	1015	1015	333.267	116.963	216.303	208.978	0.205889	0.65926	-0.0937532	150	35	1602	45.7714	207.865	5.939	0.934751	2.1463	51.0575	39.9497	1.27804	47265	19173.6	2.4651	29.5037	11.9686	2.4651	0.00415541	186	255	69	214.424	212	186.034	24.3067	0.127927
CP09232018001E11_ICA09242018EXP001_C10000_FLD005_EX-Brightfield_EM-dsRed_1840_840.tif	Parental cells	25	20.5	0	255	255	139.17	140	-0.830244	73.4271	0.287949	-0.200688	-1.15798	0	1056.67	1056.67	373.413	212.573	160.84	221.494	0.209614	0.61193	-0.214548	141	14	923	65.9286	9.07107	0.647933	0.899548	0.00709423	36.8041	31.9313	1.1526	21338.9	19495.1	1.09458	23.1191	21.1214	1.09458	0.00339705	175	255	80	208.686	202	175.039	26.819	0.0635505
CP09232018001E11_ICA09242018EXP001_C10000_FLD005_EX-Brightfield_EM-dsRed_1866_793.tif	Parental cells	25	18.5	0	255	255	144.069	179	-34.9308	73.4831	0.288169	-0.276385	-1.12419	0	1012.31	1012.31	394.178	353.914	40.2638	215.007	0.212392	0.394422	-0.559088	131	18	905	50.2778	9.07107	0.503948	0.908174	0.00723533	39.2603	29.3498	1.33767	21444.1	13245.7	1.61895	23.6952	14.6361	1.61895	0.00331174	179	255	76	209.31	214	179.037	26.9455	0.103813
CP09232018001E11_ICA09242018EXP001_C10000_FLD005_EX-Brightfield_EM-dsRed_1867_1278.tif	Parental cells	25.5	25	0	255	255	141.39	170	-28.6102	73.2056	0.287081	-0.262012	-1.13435	0	1011.06	1011.06	356.206	136.256	219.95	222.69	0.220254	0.645761	-0.271488	127	19	1292	68	12.4853	0.65712	0.799996	0.00960117	41.6023	39.5417	1.05211	39237.8	17782.3	2.20657	30.3698	13.7634	2.20657	0.00378427	170	255	85	204.324	202	170.042	28.6824	0.108518
CP09232018001E11_ICA09242018EXP001_C10000_FLD005_EX-Brightfield_EM-dsRed_1880_1203.tif	Parental cells	25.5	29.5	0	255	255	143.346	173	-29.654	72.9172	0.28595	-0.23748	-1.12309	0	1038.34	1038.34	379.507	196.716	182.791	220.27	0.212138	0.585012	-0.288583	130	27	1487	55.0741	9.07107	0.335965	0.814269	0.00440348	48.2344	39.2522	1.22883	45823.6	25384	1.80522	30.8162	17.0706	1.80522	0.0028569	173	255	82	207.44	208	173.04	28.7989	0.0381393
CP09232018001E11_ICA09242018EXP001_C10000_FLD005_EX-Brightfield_EM-dsRed_1894_785.tif	Parental cells	23.5	18	0	255	255	144.947	171	-26.0532	73.1408	0.286827	-0.265118	-1.13686	0	1057.86	1057.86	381.7	150.827	230.873	217.615	0.205713	0.574187	-0.222567	122	14	886	63.2857	211.38	15.0986	0.834416	4.01313	39.5322	28.536	1.38535	26450.7	15015.5	1.76156	29.8541	16.9475	1.76156	0.00341854	171	255	84	206.184	213	171.041	29.6778	-0.0265219
CP09232018001E11_ICA09242018EXP001_C10000_FLD005_EX-Brightfield_EM-dsRed_1917_1102.tif	Parental cells	28	27.5	0	255	255	144.144	157	-12.8565	73.5741	0.288526	-0.252257	-1.12631	0	1017	1017	372.596	323.773	48.8226	217.563	0.213926	0.552469	-0.250784	158	40	1177	29.425	130.024	3.25061	1.02619	1.14305	41.2233	36.3533	1.13396	22626.6	10737.4	2.10728	19.224	9.12265	2.10728	0.008137	200	255	55	221.243	229	200.027	20.1694	0.169086
CP09232018001E11_ICA09242018EXP001_C10000_FLD005_EX-Brightfield_EM-dsRed_1935_101.tif	Parental cells	17.5	26	0	255	255	144.057	127	17.0571	73.069	0.286545	-0.295969	-1.10255	0	1049.64	1049.64	358.202	330.061	28.1408	227.366	0.216614	0.698743	-0.135742	128	14	914	65.2857	49.799	3.55707	0.868456	0.215916	42.1976	27.5784	1.5301	19568	14155.5	1.38236	21.4092	15.4874	1.38236	0.00233522	175	255	80	207.277	212	175.039	27.644	0.0559252
CP09232018001E11_ICA09242018EXP001_C10000_FLD005_EX-Brightfield_EM-dsRed_1943_509.tif	Parental cells	30	25.5	0	255	255	139.492	152	-12.5085	72.679	0.285016	-0.163313	-1.15551	0	1055.84	1055.84	329.238	101.047	228.191	207.462	0.19649	0.769026	0.119239	153	33	1231	37.303	29.2132	0.885249	1.00492	0.0551684	46.2281	33.9048	1.36347	27480.8	11897.5	2.30978	22.3239	9.66494	2.30978	0.00473295	183	255	72	213.887	207	183.035	24.5039	0.0421474
CP09232018001E11_ICA09242018EXP001_C10000_FLD005_EX-Brightfield_EM-dsRed_1949_756.tif	Parental cells	27	18.5	0	255	255	139.369	167	-27.6306	73.7368	0.289164	-0.17587	-1.16075	0	1030.13	1030.13	350.369	146.874	203.495	225.121	0.218536	0.775076	-0.0893801	134	18	958	53.2222	178.752	9.93068	1.05043	2.65417	43.5399	28.0149	1.55417	24017.7	10863	2.21096	25.0707	11.3393	2.21096	0.00455957	167	255	88	205.971	195	167.043	29.838	-0.014938
CP09232018001E11_ICA09242018EXP001_C10000_FLD005_EX-Brightfield_EM-dsRed_1951_1095.tif	Parental cells	28.5	22	0	255	255	145.065	170	-24.9346	73.3948	0.287823	-0.278828	-1.11151	0	1037.02	1037.02	377.555	131.653	245.902	224.002	0.216005	0.546824	-0.440554	118	15	1352	90.1333	201.279	13.4186	0.759025	2.38458	48.2924	35.6458	1.35479	41655.3	21387.8	1.94762	30.8101	15.8193	1.94762	0.00255548	170	255	85	204.81	210	170.042	30.4178	0.0635628
CP09232018001E11_ICA09242018EXP001_C10000_FLD005_EX-Brightfield_EM-dsRed_1956_87.tif	Parental cells	31.5	17.5	0	255	255	146.38	186	-39.6204	73.3383	0.287601	-0.330933	-1.0951	0	1097.91	1097.91	385.294	79.341	305.953	228.288	0.20793	0.607811	-0.348319	130	13	1085	83.4615	382.115	29.3934	0.975337	10.709	51.0625	27.0544	1.8874	30686.8	21309.7	1.44004	28.2828	19.6402	1.44004	0.00217962	186	255	69	211.361	221	186.034	24.7657	0.220403
CP09232018001E11_ICA09242018EXP001_C10000_FLD005_EX-Brightfield_EM-dsRed_1960_282.tif	Parental cells	23	29.5	0	255	255	137.757	148	-10.2428	73.0878	0.286619	-0.152394	-1.16557	0	1021.35	1021.35	347.834	121.685	226.15	208.689	0.204326	0.653251	-0.10642	149	22	1133	51.5	38.0416	1.72917	0.970842	0.101643	42.2314	34.159	1.23632	26129.8	13724.6	1.90386	23.0625	12.1135	1.90386	0.0039246	174	255	81	210.62	217	174.04	26.5205	-0.0225859
CP09232018001E11_ICA09242018EXP001_C10000_FLD005_EX-Brightfield_EM-dsRed_1969_182.tif	Parental cells	28.5	25	0	255	255	141.753	175	-33.247	74.3321	0.291498	-0.269123	-1.15883	0	1012.41	1012.41	354.46	69.2078	285.253	226.115	0.223343	0.639899	-0.330385	128	14	1425	101.786	99.6396	7.11712	0.787672	0.554421	46.393	39.1086	1.18626	46450.4	36927.1	1.25789	32.5968	25.9138	1.25789	0.00167772	175	255	80	206.744	210	175.039	27.6484	0.103843
CP09232018001E11_ICA09242018EXP001_C10000_FLD005_EX-Brightfield_EM-dsRed_1972_782.tif	Parental cells	22.5	28	0	255	255	139.229	119	20.2286	73.6389	0.28878	-0.185985	-1.15548	0	1074.42	1074.42	356.864	190.961	165.903	212.777	0.19804	0.662015	-0.0421663	120	16	1347	84.1875	7.65685	0.478553	0.749662	0.00346357	46.2107	37.1138	1.24511	46620.3	24970.9	1.86699	34.6105	18.5382	1.86699	0.00205459	151	255	104	198.825	208	151.051	34.3751	-0.0614726
CP09232018001E11_ICA09242018EXP001_C10000_FLD005_EX-Brightfield_EM-dsRed_1975_230.tif	Parental cells	18.5	28	0	255	255	138.375	141	-2.62548	73.051	0.286475	-0.17608	-1.15468	0	1047.97	1047.97	377.533	223.102	154.43	224.253	0.213989	0.48455	-0.575044	142	19	924	48.6316	69.598	3.66305	0.998784	0.417168	42.0445	27.9816	1.50258	21692.4	8882.35	2.44219	23.4766	9.61293	2.44219	0.005238	171	255	84	207.855	216	171.041	27.7212	0.0155124
CP09232018001E11_ICA09242018EXP001_C10000_FLD005_EX-Brightfield_EM-dsRed_1983_216.tif	Parental cells	26	23.5	0	255	255	140.311	137	3.31056	73.5585	0.288465	-0.248766	-1.12166	0	1014.83	1014.83	374.669	227.941	146.727	220.707	0.21748	0.519396	-0.402584	138	22	1131	51.4091	18.9706	0.862298	0.87861	0.0253214	40.0696	35.9383	1.11496	25317.6	14326.7	1.76717	22.3851	12.6672	1.76717	0.00496463	174	255	81	207.937	203	174.04	27.2599	0.0469923
CP09232018001E11_ICA09242018EXP001_C10000_FLD005_EX-Brightfield_EM-dsRed_248_563.tif	Parental cells	21	28	0	255	255	138.369	141	-2.63138	73.6158	0.288689	-0.202816	-1.1606	0	1042.54	1042.54	357.728	364.48	-6.75234	223.188	0.214082	0.729273	0.0249414	142	16	1052	65.75	291.262	18.2039	0.916216	6.41715	43.8034	30.5786	1.43249	25888	17664	1.46558	24.6083	16.7908	1.46558	0.00332215	174	255	81	208.264	201	174.04	26.7675	0.0610835
CP09232018001E11_ICA09242018EXP001_C10000_FLD005_EX-Brightfield_EM-dsRed_259_602.tif	Parental cells	31	22	0	255	255	133.98	166	-32.0202	73.4775	0.288147	-0.116375	-1.1922	0	1010.69	1010.69	350.299	290.178	60.1213	217.247	0.21495	0.600319	-0.385702	126	11	1393	126.636	414.701	37.7001	0.804455	9.82445	50.1059	35.3975	1.41552	44019.6	29060.2	1.51477	31.6006	20.8616	1.51477	0.00202114	143	255	112	196.372	196	166.046	34.1332	-0.030961
CP09232018001E11_ICA09242018EXP001_C10000_FLD005_EX-Brightfield_EM-dsRed_299_681.tif	Parental cells	23.5	25.5	0	255	255	141.38	134	7.38006	73.1486	0.286857	-0.221821	-1.14149	0	1048.76	1048.76	411.353	223.27	188.083	238.517	0.227429	0.470772	-0.622451	135	16	1136	71	17.3137	1.08211	0.817792	0.0209987	39.5738	36.5494	1.08275	22728	15145.2	1.50068	20.0071	13.3321	1.50068	0.00425242	172	255	83	207.859	205	172.041	28.1364	-0.0378646
CP09232018001E11_ICA09242018EXP001_C10000_FLD005_EX-Brightfield_EM-dsRed_306_56.tif	Parental cells	34.5	15.5	0	255	255	137.207	157	-19.7929	73.8553	0.289629	-0.146645	-1.20844	0	1005.14	1005.14	350.961	374.966	-24.0045	209.341	0.20827	0.58272	-0.234351	127	12	1079	89.9167	22.9706	1.91421	1.13416	0.0389145	55.178	24.8981	2.21616	32381.3	20275.3	1.59708	30.0105	18.7909	1.59708	0.00162207	157	255	98	201.198	207	157.048	31.9727	-0.0162678
CP09232018001E11_ICA09242018EXP001_C10000_FLD005_EX-Brightfield_EM-dsRed_450_458.tif	Parental cells	27	23	0	255	255	139.143	130	9.14292	73.2028	0.28707	-0.190361	-1.16032	0	1001.49	1001.49	368.499	185.824	182.675	221.242	0.220912	0.637793	-0.214199	131	15	1221	81.4	53.9411	3.59607	0.828334	0.189633	42.1174	36.9117	1.14103	36020.5	25202.6	1.42924	29.5008	20.6409	1.42924	0.00187744	161	255	94	203.568	193	193.022	30.554	-0.0616743
CP09232018001E11_ICA09242018EXP001_C10000_FLD005_EX-Brightfield_EM-dsRed_451_129.tif	Parental cells	28	18	0	255	255	139.293	100	39.2927	72.7873	0.28544	-0.208721	-1.11932	1.41421	1015.22	1013.8	388.647	248.925	139.722	218.194	0.215223	0.519074	-0.42165	134	15	963	64.2	12.4853	0.832352	0.914677	0.0128813	42.9163	28.5703	1.50213	24483.2	15548.3	1.57465	25.4239	16.1457	1.57465	0.00315705	169	255	86	204.924	194	169.042	28.8434	0.0982755
CP09232018001E11_ICA09242018EXP001_C10000_FLD005_EX-Brightfield_EM-dsRed_488_187.tif	Parental cells	21	18.5	0	255	255	136.916	168	-31.0843	73.2774	0.287362	-0.154846	-1.17848	0	985.5	985.5	363.188	159.759	203.43	222.932	0.226213	0.56512	-0.502804	140	15	707	47.1333	206.007	13.7338	0.888452	4.77678	33.8464	26.5961	1.27261	14816.7	11297.2	1.31154	20.9571	15.979	1.31154	0.00406459	168	255	87	205.798	210	168.043	28.5488	0.0517294
CP09232018001E11_ICA09242018EXP001_C10000_FLD005_EX-Brightfield_EM-dsRed_498_186.tif	Parental cells	26	22.5	0	255	255	138.996	176	-37.0038	73.5333	0.288366	-0.198136	-1.17597	0	1011.26	1011.26	365.758	195.536	170.222	228.673	0.226127	0.62329	-0.391608	141	23	1054	45.8261	9.07107	0.394394	0.843778	0.0062125	40.7302	32.9484	1.23618	22225.2	10176.1	2.18406	21.0866	9.65475	2.18406	0.0049103	176	255	79	208.733	204	176.039	26.5048	0.0767619
CP09232018001E11_ICA09242018EXP001_C10000_FLD005_EX-Brightfield_EM-dsRed_500_99.tif	Parental cells	26	21.5	0	255	255	144.009	163	-18.9911	73.4687	0.288112	-0.318049	-1.10812	0	1061.4	1061.4	341.916	68.4103	273.506	226.899	0.213774	0.854148	0.146364	164	27	802	29.7037	115.681	4.28449	1.22461	1.32783	34.4469	29.6438	1.16203	13236.5	6130.81	2.15901	16.5043	7.6444	2.15901	0.00813591	206	255	49	222.397	226	206.024	16.8041	0.413202
CP09232018001E11_ICA09242018EXP001_C10000_FLD005_EX-Brightfield_EM-dsRed_527_1949.tif	Parental cells	23	30	0	255	255	135.495	150	-14.5054	73.8141	0.289467	-0.120466	-1.20248	0	1010	1010	343.864	242.637	101.228	213.075	0.210966	0.714498	0.000902	128	9	1389	154.333	171.723	19.0803	0.847705	1.68945	47.7247	37.0569	1.28788	42950.6	23671.6	1.81443	30.9219	17.0422	1.81443	0.0024552	150	255	105	199.252	194	150.051	33.3587	-0.0593611
CP09232018001E11_ICA09242018EXP001_C10000_FLD005_EX-Brightfield_EM-dsRed_581_149.tif	Parental cells	21	30	0	255	255	136.799	117	19.7988	73.3011	0.287455	-0.148854	-1.17	0	1042.66	1042.66	345.161	217.899	127.261	220.061	0.211058	0.667429	-0.208122	144	20	1107	55.35	161.338	8.0669	0.958875	1.87118	46.4677	30.3324	1.53195	25362.8	12225.8	2.07453	22.9113	11.0441	2.07453	0.00438074	168	255	87	207.387	208	168.043	28.1594	-0.0103976
CP09232018001E11_ICA09242018EXP001_C10000_FLD005_EX-Brightfield_EM-dsRed_587_270.tif	Parental cells	26.5	27.5	0	255	255	141.446	123	18.4456	73.1603	0.286903	-0.251255	-1.12885	0	1049.83	1049.83	370.475	120.977	249.499	220.239	0.209785	0.607159	-0.199559	124	20	1503	75.15	21.0711	1.05355	0.742717	0.0235074	45.666	41.906	1.08973	53767.9	31205.3	1.72304	35.7737	20.762	1.72304	0.00231097	164	255	91	202.971	199	164.044	30.5937	-0.0113812
CP09232018001E11_ICA09242018EXP001_C10000_FLD005_EX-Brightfield_EM-dsRed_599_146.tif	Parental cells	22	28.5	0	255	255	136.267	141	-4.73285	73.768	0.289286	-0.147733	-1.18818	0	1012.13	1012.13	359.129	85.0028	274.126	222.862	0.220192	0.642453	-0.302555	142	15	1125	75	120.711	8.04738	0.929592	1.03069	43.1487	33.1967	1.29979	23663.7	11629.7	2.03476	21.0344	10.3375	2.03476	0.00363263	167	255	88	206.244	207	167.043	28.7197	0.0121315
CP09232018001E11_ICA09242018EXP001_C10000_FLD005_EX-Brightfield_EM-dsRed_599_892.tif	Parental cells	28.5	27	0	255	255	138.531	107	31.5305	72.7569	0.285321	-0.195896	-1.14484	0	1034.77	1034.77	355.345	187.957	167.388	218.939	0.211581	0.689542	-0.0980122	140	26	1401	53.8846	72.1838	2.7763	0.862863	0.295959	44.1355	40.4166	1.09201	29305.4	16173	1.81199	20.9175	11.5439	1.81199	0.00434249	172	255	83	206.794	215	172.041	27.335	0.0709974
CP09232018001E11_ICA09242018EXP001_C10000_FLD005_EX-Brightfield_EM-dsRed_606_974.tif	Parental cells	21.5	20	0	255	255	142.068	132	10.068	73.3839	0.28778	-0.247547	-1.14774	0	984.124	984.124	388.305	305.617	82.6882	221.697	0.225274	0.51726	-0.386119	133	16	832	52	185.279	11.58	0.83562	3.28337	34.6135	30.6047	1.13098	18512.6	11076.6	1.67133	22.2508	13.3132	1.67133	0.00470438	174	255	81	207.629	208	174.04	27.8063	0.0222968
CP09232018001E11_ICA09242018EXP001_C10000_FLD005_EX-Brightfield_EM-dsRed_608_72.tif	Parental cells	25	16	0	255	255	135.597	146	-10.4031	73.8531	0.28962	-0.125649	-1.19298	0	992.806	992.806	344.124	207.481	136.643	211.743	0.213277	0.692444	-0.11348	123	9	836	92.8889	35.4558	3.93954	0.845194	0.119663	42.6561	24.9537	1.7094	18554.3	10806.1	1.71703	22.1941	12.9259	1.71703	0.0039165	146	255	109	196.937	190	146.053	34.8389	-0.042442
CP09232018001E11_ICA09242018EXP001_C10000_FLD005_EX-Brightfield_EM-dsRed_616_78.tif	Parental cells	22	21.5	0	255	255	134.403	147	-12.5973	73.3011	0.287455	-0.101978	-1.19685	0	1000.1	1000.1	317.545	134.779	182.767	205.255	0.205235	0.761209	0.0365363	126	9	963	107	4.24264	0.471405	0.758676	0.00148743	38.5252	31.8267	1.21047	24324.7	13153.8	1.84925	25.2593	13.6592	1.84925	0.00350916	147	255	108	197.084	198	147.053	33.9247	-0.00638831
CP09232018001E11_ICA09242018EXP001_C10000_FLD005_EX-Brightfield_EM-dsRed_622_133.tif	Parental cells	18.5	26.5	0	255	255	137.339	163	-25.6614	73.4789	0.288153	-0.166812	-1.17984	0	1024.14	1024.14	341.364	174.023	167.34	219.609	0.214433	0.747995	-0.0305027	133	13	949	73	4.24264	0.326357	0.965891	0.00150937	41.9771	28.7848	1.45831	21652.6	16069.7	1.34742	22.8162	16.9333	1.34742	0.00355316	163	255	92	203.089	209	163.045	30.2638	0.0197032
CP09232018001E11_ICA09242018EXP001_C10000_FLD005_EX-Brightfield_EM-dsRed_811_1368.tif	Parental cells	26.5	15	0	255	255	135.817	146	-10.183	73.682	0.288949	-0.123302	-1.18574	1.41421	1048.05	1046.63	384.005	367.327	16.678	216.061	0.206434	0.474424	-0.358865	147	17	676	39.7647	22.4853	1.32266	1.12565	0.0595169	38.064	22.6122	1.68334	11244	6335.58	1.77474	16.6332	9.37217	1.77474	0.00820452	170	255	85	208.536	204	170.042	27.8478	-0.0015295
CP09232018001E11_ICA09242018EXP001_C10000_FLD005_EX-Brightfield_EM-dsRed_956_215.tif	Parental cells	24.5	22	0	255	255	142.953	147	-4.04685	74.0131	0.290247	-0.273375	-1.14148	0	1027.83	1027.83	389.982	134.501	255.48	225.161	0.219064	0.536744	-0.336369	148	30	913	30.4333	67.598	2.25327	0.944227	0.398278	36.1994	32.1129	1.12725	16072.1	9600	1.67418	17.6036	10.5148	1.67418	0.00949628	190	255	65	215.33	217	190.032	23.1733	0.180738
CP09232018001E11_ICA09242018EXP001_C10000_FLD006_EX-Brightfield_EM-dsRed_1239_655.tif	Parental cells	22	19	0	255	255	136.605	141	-4.39474	73.7135	0.289072	-0.138131	-1.18881	0	991.171	991.171	357.356	168.422	188.934	203.537	0.20535	0.547079	-0.375316	142	11	747	67.9091	228.049	20.7317	0.918926	5.54019	32.2537	29.4884	1.09377	15871.8	9789.11	1.62137	21.2474	13.1046	1.62137	0.00363751	166	255	89	206.756	209	166.043	28.954	-0.0327364
CP09232018001E11_ICA09242018EXP001_C10000_FLD006_EX-Brightfield_EM-dsRed_1260_1358.tif	Parental cells	27.5	29.5	0	255	255	135.48	175	-39.5202	73.3088	0.287485	-0.128071	-1.18465	0	1046.23	1046.23	335.842	222.733	113.109	206.192	0.19708	0.779516	0.344455	130	14	1603	114.5	4.82843	0.344888	0.821408	0.00115736	47.1837	43.2566	1.09079	57413.9	50520.8	1.13644	35.8165	31.5164	1.13644	0.00160631	151	255	104	199.805	193	175.043	32.4437	-0.0310897
CP09232018001E11_ICA09242018EXP001_C10000_FLD006_EX-Brightfield_EM-dsRed_1403_1103.tif	Parental cells	33.5	29	0	255	255	138.077	176	-37.9225	73.6733	0.288915	-0.168426	-1.16957	0	1030.15	1030.15	345.444	352.102	-6.65818	218.009	0.211628	0.725059	-0.0363569	145	22	1686	76.6364	24.7279	1.124	0.950421	0.0288608	50.7784	42.2755	1.20113	60477.3	40403.9	1.49682	35.8703	23.9644	1.49682	0.00206793	176	255	79	209.848	219	176.039	26.6733	0.0695509
CP09232018001E11_ICA09242018EXP001_C10000_FLD006_EX-Brightfield_EM-dsRed_1418_204.tif	Parental cells	20.5	27.5	0	255	255	139.954	142	-2.04568	74.1143	0.290644	-0.188975	-1.17099	0	997.546	997.546	373.501	231.851	141.649	216.77	0.217304	0.598916	-0.286493	143	18	1000	55.5556	2.82843	0.157135	1.11534	0.000637	42.1718	30.1917	1.3968	27723.5	16252.3	1.70582	27.7235	16.2523	1.70582	0.00224587	177	255	78	211.038	207	177.038	26.7953	0.00582866
CP09232018001E11_ICA09242018EXP001_C10000_FLD006_EX-Brightfield_EM-dsRed_1589_1109.tif	Parental cells	31.5	23	0	255	255	135.888	139	-3.11215	73.4405	0.288002	-0.128569	-1.18021	0	1012.17	1012.17	337.395	136.406	200.989	210.567	0.208035	0.694673	-0.0617833	140	12	1312	109.333	127.154	10.5962	0.923743	0.98066	48.4241	34.4971	1.40371	60250	26265.6	2.29387	45.9222	20.0195	2.29387	0.000793	163	255	92	205.278	203	163.045	29.4474	-0.0267912
CP09232018001E11_ICA09242018EXP001_C10000_FLD006_EX-Brightfield_EM-dsRed_1722_347.tif	Parental cells	25	23.5	0	255	255	136.652	146	-9.34808	73.2818	0.28738	-0.148289	-1.1719	0	1015.01	1015.01	335.532	208.157	127.375	218.613	0.21538	0.782527	-0.0227777	147	14	1004	71.7143	47.3553	3.38252	0.969009	0.177744	37.0469	34.5058	1.07364	28708.1	19084.2	1.50429	28.5937	19.0081	1.50429	0.00410881	173	255	82	208.596	209	173.04	27.1471	0.0674131
CP09232018001E11_ICA09242018EXP001_C10000_FLD006_EX-Brightfield_EM-dsRed_1752_313.tif	Parental cells	22.5	22.5	0	255	255	137.659	149	-11.3412	73.5644	0.288488	-0.144602	-1.19103	0	1011.26	1011.26	364.641	120.482	244.159	213.646	0.211268	0.481031	-0.538026	150	15	838	55.8667	4.24264	0.282843	1.00979	0.0017093	38.2308	27.9088	1.36985	19819.8	11112	1.78364	23.6513	13.2601	1.78364	0.00534258	176	255	79	211.798	203	202.99	25.8305	-0.0396521
CP09232018001E11_ICA09242018EXP001_C10000_FLD006_EX-Brightfield_EM-dsRed_1807_344.tif	Parental cells	22.5	22.5	0	255	255	135.814	167	-31.1857	72.9223	0.28597	-0.131215	-1.16877	0	993.525	993.525	336.137	223.155	112.982	203.96	0.205289	0.642795	-0.165149	143	12	899	74.9167	351.487	29.2906	0.848713	10.9358	34.5119	33.1666	1.04056	29313.5	19173.1	1.52888	32.6067	21.3272	1.52888	0.00190095	167	255	88	205.537	200	167.043	28.7448	0.0736233
CP09232018001E11_ICA09242018EXP001_C10000_FLD006_EX-Brightfield_EM-dsRed_1838_196.tif	Parental cells	25.5	23.5	0	255	255	136.348	122	14.3479	73.4224	0.287931	-0.131858	-1.18934	0	1001.3	1001.3	371.99	342.241	29.7491	207.951	0.207681	0.457195	-0.430036	123	10	1245	124.5	20.3848	2.03848	0.710863	0.0265603	42.3919	37.3935	1.13367	47693.5	33773.5	1.41216	38.308	27.1273	1.41216	0.00117624	148	255	107	197.803	195	148.052	34.1374	-0.0456513
CP09232018001E11_ICA09242018EXP001_C10000_FLD006_EX-Brightfield_EM-dsRed_1869_1000.tif	Parental cells	25.5	24.5	0	255	255	137.726	142	-4.27451	73.5793	0.288546	-0.178667	-1.17101	0	1019	1019	328.551	252.761	75.7897	211.389	0.207446	0.828139	0.349865	143	13	1110	85.3846	93.0538	7.15799	0.870517	0.620777	38.5785	36.6343	1.05307	32015.1	17255.7	1.85534	28.8425	15.5457	1.85534	0.00392935	171	255	84	207.95	216	171.041	27.5092	-0.00770383
CP09232018001E11_ICA09242018EXP001_C10000_FLD006_EX-Brightfield_EM-dsRed_323_910.tif	Parental cells	26.5	24	0	255	255	138.066	165	-26.934	73.2591	0.287291	-0.180786	-1.1588	0	1011.97	1011.97	384.233	262.876	121.357	217.408	0.214836	0.464958	-0.41024	134	22	1218	55.3636	2.82843	0.128565	0.861569	0.000523	42.3879	36.586	1.15858	35869.2	33138.8	1.08239	29.4492	27.2076	1.08239	0.00193486	165	255	90	204.202	211	165.044	29.5293	0.0349148
CP09232018001E11_ICA09242018EXP001_C10000_FLD006_EX-Brightfield_EM-dsRed_345_206.tif	Parental cells	31.5	19.5	0	255	255	149.28	135	14.2804	71.9703	0.282237	-0.332451	-1.04425	0	1016.1	1016.1	402.87	128.997	273.873	217.964	0.214511	0.476541	-0.338276	136	25	1153	46.12	369.387	14.7755	0.988313	9.41724	49.058	29.9247	1.63938	30637.1	14131.3	2.16803	26.5717	12.2561	2.16803	0.00337616	190	255	65	214.967	226	190.032	24.176	0.15898
CP09232018001E11_ICA09242018EXP001_C10000_FLD006_EX-Brightfield_EM-dsRed_375_1515.tif	Parental cells	23	21.5	0	255	255	141.115	177	-35.8852	73.6037	0.288642	-0.231404	-1.16043	0	1020.12	1020.12	379.207	229.129	150.077	221.757	0.217383	0.555508	-0.353847	136	14	927	66.2143	329.688	23.5492	0.869888	9.33077	36.7659	32.1029	1.14525	28887.8	13420.2	2.15256	31.1626	14.477	2.15256	0.00267883	177	255	78	208.899	208	177.038	26.6461	0.0807595
CP09232018001E11_ICA09242018EXP001_C10000_FLD006_EX-Brightfield_EM-dsRed_379_1565.tif	Parental cells	22	28	0	255	255	139.171	89	50.1709	72.8067	0.285516	-0.180085	-1.1298	0	1032.7	1032.7	386.042	191.614	194.428	217.924	0.211024	0.543446	-0.315459	122	11	1293	117.545	8.24264	0.749331	0.752746	0.00418143	45.6734	36.045	1.26712	55094.6	41743.1	1.31985	42.6099	32.2839	1.31985	0.00130411	154	255	101	199.332	205	154.049	33.3655	-0.0121723
CP09232018001E11_ICA09242018EXP001_C10000_FLD006_EX-Brightfield_EM-dsRed_462_288.tif	Parental cells	21	23.5	0	255	255	147.922	161	-13.0775	73.1939	0.287035	-0.326319	-1.06876	0	1029.83	1029.83	412.82	150.854	261.966	224.718	0.218209	0.471929	-0.447009	162	29	729	25.1379	7.07107	0.24383	1.13621	0.00545799	31.6568	29.3204	1.07968	12344.7	8246.83	1.4969	16.9337	11.3125	1.4969	0.00675412	209	255	46	225.158	209	209.022	17.3328	0.370483
CP09232018001E11_ICA09242018EXP001_C10000_FLD006_EX-Brightfield_EM-dsRed_723_1469.tif	Parental cells	21.5	27.5	0	255	255	138.849	127	11.8486	73.5536	0.288445	-0.165447	-1.15893	0	1016.07	1016.07	389.692	315.538	74.1548	214.314	0.210925	0.442334	-0.456696	128	12	1190	99.1667	14.4853	1.20711	0.847193	0.0140313	43.0954	35.1581	1.22576	37172	20653	1.79983	31.2369	17.3555	1.79983	0.000944	157	255	98	202.008	210	157.048	32.7179	-0.052947
CP09232018001E11_ICA09242018EXP001_C10000_FLD006_EX-Brightfield_EM-dsRed_726_321.tif	Parental cells	18	25.5	0	255	255	137.305	126	11.305	72.9543	0.286095	-0.175	-1.15813	0	1044.38	1044.38	357.197	201.941	155.256	222.449	0.212997	0.662057	-0.258361	127	9	928	103.111	71.4975	7.94416	0.830217	0.438353	41.0256	28.8007	1.42447	26450.6	15892.6	1.66434	28.5028	17.1256	1.66434	0.00326364	155	255	100	199.822	202	155.049	31.9548	-0.00284767
CP09232018001E11_ICA09242018EXP001_C10000_FLD006_EX-Brightfield_EM-dsRed_749_324.tif	Parental cells	21	24	0	255	255	137.137	129	8.13691	73.7876	0.289363	-0.146463	-1.18745	0	1046.53	1046.53	381.313	280.029	101.284	215.632	0.206045	0.450825	-0.433973	130	10	996	99.6	17.0711	1.70711	0.761003	0.0232837	37.3234	33.9772	1.09848	34874.7	16681.3	2.09065	35.0148	16.7483	2.09065	0.003545	155	255	100	201.841	205	182.028	32.159	-0.0663692
CP09232018001E11_ICA09242018EXP001_C10000_FLD006_EX-Brightfield_EM-dsRed_762_258.tif	Parental cells	32	22	0	255	255	137.965	154	-16.0348	73.7666	0.289281	-0.164174	-1.19932	0	1035.67	1035.67	359.726	163.847	195.879	228.103	0.220247	0.668152	-0.382956	122	13	1481	113.923	2.82843	0.217571	0.773205	0.00043	51.9941	36.267	1.43365	63989.7	24026.8	2.66326	43.2071	16.2234	2.66326	0.000754	154	255	101	199.326	206	154.049	33.0553	-0.0179579
CP09232018001E11_ICA09242018EXP001_C10000_FLD006_EX-Brightfield_EM-dsRed_766_313.tif	Parental cells	29.5	21	0	255	255	136.949	180	-43.0508	73.7212	0.289103	-0.142912	-1.18465	0	1037.62	1037.62	372.659	184.421	188.238	214.139	0.206374	0.511664	-0.366509	129	12	1234	102.833	546.867	45.5723	0.903451	19.2858	46.9261	33.482	1.40153	46755.6	32274.1	1.4487	37.8894	26.154	1.4487	0.00204993	153	255	102	201.096	203	179.971	32.6582	-0.080419
CP09232018001E11_ICA09242018EXP001_C10000_FLD006_EX-Brightfield_EM-dsRed_779_1504.tif	Parental cells	28	27	0	255	255	138.08	155	-16.9196	73.4743	0.288135	-0.162838	-1.17842	0	1058.09	1058.09	379.587	382.319	-2.7315	217.395	0.205459	0.538341	-0.319537	124	15	1559	103.933	79.4975	5.29983	0.789671	0.32259	46.4687	42.7165	1.08784	57155.2	39554.9	1.44496	36.6614	25.3719	1.44496	0.00136557	155	255	100	200.196	207	155.049	32.7557	-0.0256091
CP09232018001E11_ICA09242018EXP001_C10000_FLD006_EX-Brightfield_EM-dsRed_817_1454.tif	Parental cells	23.5	26	0	255	255	139.558	151	-11.4419	73.8204	0.289492	-0.184633	-1.17293	0	1018	1018	350.829	196.84	153.989	211.064	0.207332	0.688974	-0.050846	152	18	995	55.2778	462.541	25.6967	1.05046	17.1107	36.3577	34.8447	1.04342	28724.6	26264.1	1.09368	28.8689	26.3961	1.09368	0.00303302	185	255	70	214.416	211	185.034	24.2486	0.0922817
CP09232018001E11_ICA09242018EXP001_C10000_FLD006_EX-Brightfield_EM-dsRed_873_772.tif	Parental cells	25	20.5	0	255	255	138.286	156	-17.7141	73.6692	0.288899	-0.18441	-1.16668	0	1007.02	1007.02	371.056	143.58	227.476	231.616	0.23	0.626924	-0.381185	125	8	1055	131.875	38.9706	4.87132	0.788851	0.114554	39.4978	34.0086	1.16141	37761.3	21425.3	1.76246	35.7927	20.3084	1.76246	0.0030769	156	255	99	200.52	208	156.048	32.3849	-0.0335953
CP09232018001E11_ICA09242018EXP001_C10000_FLD006_EX-Brightfield_EM-dsRed_905_750.tif	Parental cells	22.5	24	0	255	255	140.542	164	-23.4579	73.2876	0.287402	-0.20823	-1.1629	0	1026.7	1026.7	380.819	150.395	230.423	223.632	0.217816	0.5414	-0.410731	126	11	1101	100.091	12.2426	1.11297	0.826785	0.0108331	39.1676	35.7907	1.09435	39597.5	35751.9	1.10756	35.965	32.4722	1.10756	0.00174011	164	255	91	203.212	195	164.044	30.755	0.00764356
CP09232018001E11_ICA09242018EXP001_C10000_FLD006_EX-Brightfield_EM-dsRed_961_832.tif	Parental cells	22	17	0	255	255	136.527	148	-11.4726	73.2963	0.287436	-0.12954	-1.17661	0	1013	1013	409.599	290.842	118.757	214.425	0.211673	0.360666	-0.53951	122	9	784	87.1111	18.7279	2.08088	0.793155	0.0356003	35.7261	27.9409	1.27863	19879.7	15733	1.26356	25.3567	20.0677	1.26356	0.00309842	148	255	107	197.194	194	148.052	34.6746	-0.0186155
CP09232018001E11_ICA09242018EXP001_C10000_FLD006_EX-Brightfield_EM-dsRed_963_790.tif	Parental cells	23	19	0	255	255	136.319	149	-12.6808	73.4825	0.288167	-0.152476	-1.17695	0	1026.75	1026.75	362.628	106.285	256.343	225.46	0.219585	0.720482	-0.0738606	122	8	914	114.25	258.836	32.3544	0.779072	5.833	39.3539	29.5711	1.33082	24007.5	13853.8	1.73292	26.2664	15.1573	1.73292	0.0030194	149	255	106	197.368	197	149.052	33.9187	-0.0328911
CP09232018001E11_ICA09242018EXP001_C10000_FLD007_EX-Brightfield_EM-dsRed_1051_1856.tif	Parental cells	23	22	0	255	255	133.588	141	-7.41206	73.2575	0.287284	-0.098744	-1.19188	0	1009.11	1009.11	332.912	155.703	177.209	213.053	0.211129	0.705184	-0.0795101	142	10	906	90.6	152.409	15.2409	0.900752	2.04025	35.3075	32.6717	1.08068	24781.1	11271.8	2.19852	27.3522	12.4412	2.19852	0.00317461	159	255	96	203.417	204	159.047	29.8571	-0.00190387
CP09232018001E11_ICA09242018EXP001_C10000_FLD007_EX-Brightfield_EM-dsRed_1091_1595.tif	Parental cells	22	23.5	0	255	255	135.847	133	2.8472	73.7715	0.2893	-0.125588	-1.18264	0	999.221	999.221	385.128	364.95	20.1779	211.807	0.211972	0.503761	-0.346956	134	12	987	82.25	2.82843	0.235702	0.750432	0.000645	37.2713	33.7173	1.10541	26641.8	12356.2	2.15615	26.9927	12.5189	2.15615	0.00449538	157	255	98	202.479	197	157.048	31.6596	-0.0310831
CP09232018001E11_ICA09242018EXP001_C10000_FLD007_EX-Brightfield_EM-dsRed_1114_1592.tif	Parental cells	22	24	0	255	255	135.663	155	-19.3371	73.4729	0.288129	-0.120898	-1.19213	2.82843	1043.95	1041.12	378.521	370.88	7.6406	218.186	0.209569	0.570037	-0.235188	131	9	1031	114.556	348.375	38.7083	0.843781	9.36752	37.7957	34.7317	1.08822	33040.6	15579.3	2.1208	32.0471	15.1109	2.1208	0.00304151	155	255	100	200.966	196	155.049	32.0208	-0.0186483
CP09232018001E11_ICA09242018EXP001_C10000_FLD007_EX-Brightfield_EM-dsRed_1156_1839.tif	Parental cells	22.5	30	0	255	255	136.552	102	34.5519	73.7674	0.289284	-0.142837	-1.16092	0	1017	1017	334.325	256.237	78.0875	209.86	0.206351	0.715364	-0.0289738	127	17	1366	80.3529	9.07107	0.533592	0.83956	0.00479354	49.3769	35.2238	1.4018	48556.6	29696.6	1.63509	35.5465	21.7398	1.63509	0.00188237	150	255	105	199.588	197	150.051	33.7819	-0.0804273
CP09232018001E11_ICA09242018EXP001_C10000_FLD007_EX-Brightfield_EM-dsRed_1405_1160.tif	Parental cells	24.5	24.5	0	255	255	136.561	118	18.5614	73.847	0.289596	-0.155408	-1.19108	0	1060.67	1060.67	328.87	118.082	210.788	222.373	0.209654	0.980274	0.538935	119	11	1290	117.273	7.65685	0.696078	0.704029	0.00361661	41.0873	39.9753	1.02782	47032.8	40622.7	1.1578	36.4596	31.4904	1.1578	0.00162375	146	255	109	196.232	195	146.053	34.9421	-0.0496428
CP09232018001E11_ICA09242018EXP001_C10000_FLD007_EX-Brightfield_EM-dsRed_1408_1389.tif	Parental cells	27.5	31	0	255	255	133.989	100	33.9892	73.135	0.286804	-0.10918	-1.17233	4.24264	1030.16	1025.91	366.647	178.568	188.079	220.691	0.215116	0.579357	-0.312688	138	29	1584	54.6207	49.3553	1.70191	0.886608	0.122378	47.8358	42.1611	1.1346	36694.3	14885.7	2.46507	23.1656	9.39753	2.46507	0.00464338	156	255	99	201.576	201	156.048	31.0105	0.0103222
CP09232018001E11_ICA09242018EXP001_C10000_FLD007_EX-Brightfield_EM-dsRed_1461_1192.tif	Parental cells	28	19	0	255	255	137.096	128	9.09633	73.4578	0.28807	-0.150008	-1.16717	0	1063.8	1063.8	391.108	205.695	185.413	216.438	0.203458	0.432096	-0.50561	129	14	1057	75.5	78.9117	5.63655	0.895898	0.468811	44.514	30.2335	1.47234	35696.3	19358.6	1.84395	33.7713	18.3147	1.84395	0.00139873	156	255	99	201.143	201	156.048	32.1744	0.000459
CP09232018001E11_ICA09242018EXP001_C10000_FLD007_EX-Brightfield_EM-dsRed_151_145.tif	Parental cells	24.5	21.5	0	255	255	134.425	112	22.4252	73.4203	0.287923	-0.104801	-1.18755	0	1023.64	1023.64	331.234	193.932	137.302	218.726	0.213674	0.748198	-0.18359	133	13	1017	78.2308	11.0711	0.851621	0.943063	0.00959065	39.4858	32.7937	1.20407	25155.9	16040.7	1.56825	24.7354	15.7726	1.56825	0.00260964	150	255	105	200.071	201	150.051	32.6618	-0.062198
CP09232018001E11_ICA09242018EXP001_C10000_FLD007_EX-Brightfield_EM-dsRed_1604_1733.tif	Parental cells	22	22.5	0	255	255	135.731	169	-33.2692	73.8255	0.289512	-0.12101	-1.18387	0	1018.05	1018.05	337.881	248.547	89.3337	205.413	0.201771	0.677148	0.0213639	146	10	853	85.3	20.9706	2.09706	0.859698	0.0410262	33.9359	32.0037	1.06037	23902.6	10603	2.25432	28.0218	12.4303	2.25432	0.00396128	169	255	86	208.15	209	169.042	28.1198	-0.0128442
CP09232018001E11_ICA09242018EXP001_C10000_FLD007_EX-Brightfield_EM-dsRed_1621_587.tif	Parental cells	30.5	28.5	0	255	255	140.053	143	-2.94708	72.6088	0.284741	-0.196517	-1.13449	0	1070.05	1070.05	372.715	252.882	119.833	214.356	0.200323	0.545884	-0.361984	144	25	1525	61	2.82843	0.113137	0.889169	0.000417	45.9314	42.2737	1.08652	40148.6	18860.5	2.12871	26.327	12.3676	2.12871	0.00335092	177	255	78	209.831	202	177.038	26.5162	0.0979474
CP09232018001E11_ICA09242018EXP001_C10000_FLD007_EX-Brightfield_EM-dsRed_1659_644.tif	Parental cells	25	25	0	255	255	139.073	194	-54.9272	73.5853	0.28857	-0.175316	-1.16167	0	1093.27	1093.27	377.249	228.476	148.773	218.088	0.199483	0.595934	-0.258027	130	16	1229	76.8125	28.6274	1.78921	0.904985	0.0530643	40.0413	39.0799	1.0246	38238	22367.1	1.70957	31.1131	18.1994	1.70957	0.0031556	162	255	93	204.075	194	194.045	30.8298	-0.0492506
CP09232018001E11_ICA09242018EXP001_C10000_FLD007_EX-Brightfield_EM-dsRed_1694_807.tif	Parental cells	24.5	16.5	0	255	255	140.119	157	-16.8806	74.0942	0.290566	-0.216263	-1.1844	0	1037.6	1037.6	393.643	281.693	111.95	229.788	0.221461	0.492148	-0.559282	158	16	617	38.5625	11.0711	0.691942	1.19029	0.0158083	34.1352	23.0141	1.48323	10003.7	6710.31	1.49079	16.2134	10.8757	1.49079	0.00761102	193	255	62	217.619	217	193.03	21.5167	0.162667
CP09232018001E11_ICA09242018EXP001_C10000_FLD007_EX-Brightfield_EM-dsRed_183_706.tif	Parental cells	28.5	15.5	0	255	255	137.684	137	0.683645	73.25	0.287255	-0.176047	-1.15577	0	1001.15	1001.15	389.508	338.28	51.228	221.9	0.221645	0.400979	-0.597235	138	13	819	63	132.167	10.1667	1.07132	1.69726	43.2347	24.1191	1.79255	15442.7	9574.57	1.61289	18.8556	11.6906	1.61289	0.00504433	167	255	88	205.326	210	167.043	28.9806	0.0337114
CP09232018001E11_ICA09242018EXP001_C10000_FLD007_EX-Brightfield_EM-dsRed_1905_1230.tif	Parental cells	21.5	25	0	255	255	135.477	148	-12.5228	73.3379	0.2876	-0.136546	-1.1779	2.82843	1037.46	1034.63	366.018	344.339	21.6788	217.513	0.210231	0.634947	-0.164962	123	11	1122	102	227.22	20.6564	0.745402	3.66178	41.2589	34.6246	1.19161	35117.8	16972.5	2.0691	31.2993	15.127	2.0691	0.00304955	148	255	107	196.522	205	148.052	34.1306	0.00632176
CP09232018001E11_ICA09242018EXP001_C10000_FLD007_EX-Brightfield_EM-dsRed_1950_1253.tif	Parental cells	27	26.5	0	255	255	136.816	130	6.81551	73.3527	0.287658	-0.156315	-1.16746	0	1012.02	1012.02	322.086	164.058	158.029	208.202	0.20573	0.74679	0.0224368	131	9	1403	155.889	20.7279	2.3031	0.795999	0.0243694	43.7567	40.8247	1.07182	53609.5	48480.5	1.10579	38.2106	34.5549	1.10579	0.00164268	157	255	98	201.426	201	157.048	31.662	-0.0145522
CP09232018001E11_ICA09242018EXP001_C10000_FLD007_EX-Brightfield_EM-dsRed_238_826.tif	Parental cells	20.5	21.5	0	255	255	141.694	138	3.6937	71.8728	0.281854	-0.22316	-1.09858	0	1007.81	1007.81	394.455	305.1	89.3545	217.241	0.215557	0.464538	-0.390238	139	12	810	67.5	11.0711	0.922589	0.845575	0.0120416	34.7642	29.6663	1.17184	20319.6	14812.8	1.37175	25.0859	18.2874	1.37175	0.00387893	173	255	82	208.052	200	173.04	27.751	0.0333394
CP09232018001E11_ICA09242018EXP001_C10000_FLD007_EX-Brightfield_EM-dsRed_247_863.tif	Parental cells	23	23	0	255	255	136.792	121	15.7921	73.4325	0.287971	-0.14389	-1.18047	0	1044.58	1044.58	369.921	259.104	110.817	220.529	0.211118	0.609225	-0.223628	122	8	1112	139	10.2426	1.28033	0.759357	0.00750774	38.2421	37.0232	1.03292	40145	36794.9	1.09105	36.1016	33.089	1.09105	0.00103854	146	255	109	197.351	196	172.051	34.6492	-0.0859898
CP09232018001E11_ICA09242018EXP001_C10000_FLD007_EX-Brightfield_EM-dsRed_251_802.tif	Parental cells	20.5	18.5	0	255	255	137.182	113	24.1819	72.8522	0.285695	-0.153329	-1.16237	0	1028.84	1028.84	393.706	331.56	62.1453	222.596	0.216355	0.394446	-0.554659	142	15	676	45.0667	189.279	12.6186	0.863467	4.21744	30.8771	27.8754	1.10768	12532.6	6746.42	1.85766	18.5393	9.97991	1.85766	0.0061944	167	255	88	206.648	208	167.043	28.2275	-0.0126503
CP09232018001E11_ICA09242018EXP001_C10000_FLD007_EX-Brightfield_EM-dsRed_333_1983.tif	Parental cells	25.5	21.5	0	255	255	134.825	120	14.8249	73.4097	0.287881	-0.106678	-1.19729	0	1009.42	1009.42	359.319	285.87	73.4488	210.309	0.208347	0.613445	-0.243301	121	7	1161	165.857	52.8701	7.55286	0.804986	0.191592	40.725	36.2979	1.12196	37755.7	29363.9	1.28579	32.52	25.2919	1.28579	0.00228825	142	255	113	194.987	198	142.055	35.5709	-0.022232
CP09232018001E11_ICA09242018EXP001_C10000_FLD007_EX-Brightfield_EM-dsRed_370_1186.tif	Parental cells	20.5	23.5	0	255	255	139.431	181	-41.5688	73.338	0.2876	-0.189936	-1.17508	0	1020.95	1020.95	365.866	197.411	168.455	221.345	0.216802	0.700903	-0.0810649	146	16	830	51.875	10.4853	0.65533	1.11628	0.0105408	34.6965	30.4581	1.13915	25692.5	12114.7	2.12077	30.9548	14.596	2.12077	0.00332214	181	255	74	211.498	210	181.036	24.8598	0.0743944
CP09232018001E11_ICA09242018EXP001_C10000_FLD007_EX-Brightfield_EM-dsRed_541_201.tif	Parental cells	24	23.5	0	255	255	145.816	117	28.8165	72.2768	0.283438	-0.319541	-1.03441	0	1060.74	1060.74	374.63	76.6548	297.975	226.344	0.213384	0.638613	-0.158409	118	16	1217	76.0625	73.2548	4.57843	0.7801	0.350891	41.6084	37.2408	1.11728	40874.5	34181.4	1.19581	33.5863	28.0866	1.19581	0.00174327	170	255	85	204.052	208	170.042	30.0437	0.10364
CP09232018001E11_ICA09242018EXP001_C10000_FLD007_EX-Brightfield_EM-dsRed_560_210.tif	Parental cells	21.5	22.5	0	255	255	143.237	97	46.2367	72.1408	0.282905	-0.228023	-1.07929	0	1036.29	1036.29	364.209	261.096	103.113	216.383	0.208806	0.671291	-0.195894	142	19	859	45.2105	5.65685	0.297729	0.901185	0.00296447	38.9357	28.0903	1.38609	25234.2	13216.3	1.90932	29.3763	15.3857	1.90932	0.00366139	180	255	75	211.935	211	180.037	26.2834	0.0336842
CP09232018001E11_ICA09242018EXP001_C10000_FLD007_EX-Brightfield_EM-dsRed_581_307.tif	Parental cells	22	23.5	0	255	255	143.351	155	-11.6494	73.2012	0.287063	-0.225234	-1.13757	0	1015.53	1015.53	365.005	307.437	57.5684	210.917	0.207692	0.622298	-0.106758	156	32	809	25.2812	28.0416	0.876301	1.07069	0.0773478	34.5799	29.7875	1.16089	21244.8	12823.7	1.65668	26.2606	15.8513	1.65668	0.00440858	194	255	61	219.182	225	194.03	21.8542	0.0359815
CP09232018001E11_ICA09242018EXP001_C10000_FLD007_EX-Brightfield_EM-dsRed_603_246.tif	Parental cells	19	29	0	255	255	138.994	142	-3.00635	72.9722	0.286166	-0.180391	-1.1556	0	1005.54	1005.54	370.735	131.585	239.151	217.274	0.216076	0.62701	-0.0889365	143	25	972	38.88	4.24264	0.169706	1.16081	0.00147366	42.2512	29.2912	1.44246	20170.8	10798.1	1.868	20.7519	11.1091	1.868	0.00504771	175	255	80	209.124	200	175.039	26.8162	0.072954
CP09232018001E11_ICA09242018EXP001_C10000_FLD007_EX-Brightfield_EM-dsRed_847_61.tif	Parental cells	31.5	18	0	255	255	139.5	130	9.49956	72.7057	0.28512	-0.197514	-1.13653	0	1004.88	1004.88	340.475	119.722	220.753	213.204	0.212169	0.720828	-0.080381	131	14	1114	79.5714	33.4558	2.3897	1.09221	0.0799556	48.6781	29.1381	1.6706	46879.8	29106.3	1.61064	42.0824	26.1277	1.61064	0.000993	164	255	91	203.371	193	164.044	30.2748	0.0466717
CP09232018001E11_ICA09242018EXP001_C10000_FLD007_EX-Brightfield_EM-dsRed_852_74.tif	Parental cells	23	25	0	255	255	139.743	141	-1.25696	73.3298	0.287568	-0.21683	-1.14309	0	1049.23	1049.23	357.328	247.963	109.365	219.025	0.208748	0.712478	0.0009	142	19	1030	54.2105	289.647	15.2446	1.00249	6.48172	40.6069	32.2959	1.25734	25654.9	14969.3	1.71384	24.9077	14.5333	1.71384	0.00435547	175	255	80	209.206	206	175.039	26.6114	0.00458398
CP09232018001E11_ICA09242018EXP001_C10000_FLD007_EX-Brightfield_EM-dsRed_904_1300.tif	Parental cells	30.5	21	0	255	255	133.749	179	-45.2506	73.5949	0.288608	-0.098	-1.20013	0	999.133	999.133	323.347	130.746	192.601	214.847	0.215033	0.87858	0.25931	125	14	1317	94.0714	42.6274	3.04482	0.84161	0.109795	48.3778	34.6617	1.39571	36119.9	24378.7	1.48162	27.4259	18.5108	1.48162	0.00260763	142	255	113	195.933	191	178.949	34.8131	-0.0351583
CP09232018001E11_ICA09242018EXP001_C10000_FLD007_EX-Brightfield_EM-dsRed_972_97.tif	Parental cells	27.5	21	0	255	255	138.697	174	-35.3035	73.6492	0.28882	-0.166298	-1.16994	0	1029.07	1029.07	371.308	223.099	148.21	220.838	0.2146	0.653958	-0.185942	143	20	1022	51.1	45.2132	2.26066	1.01481	0.159173	42.6598	30.503	1.39854	20974.8	12887.6	1.62752	20.5233	12.6102	1.62752	0.00421917	174	255	81	209.467	200	174.04	27.4313	0.0177646
CP09232018001E11_ICA09242018EXP001_C10000_FLD008_EX-Brightfield_EM-dsRed_1251_1389.tif	Parental cells	27	18.5	0	255	255	137.567	120	17.5671	73.3615	0.287692	-0.165925	-1.15469	0	1055.01	1055.01	378.809	261.691	117.118	221.023	0.209499	0.539408	-0.325059	121	13	1058	81.3846	2.82843	0.217571	0.818086	0.000602	44.2113	30.4693	1.45101	37026.5	28209.4	1.31256	34.9967	26.663	1.31256	0.00110632	150	255	105	197.635	197	150.051	34.1531	-0.00240529
CP09232018001E11_ICA09242018EXP001_C10000_FLD008_EX-Brightfield_EM-dsRed_1276_1406.tif	Parental cells	27.5	18	0	255	255	137.837	148	-10.1631	73.2372	0.287205	-0.170207	-1.16996	0	1060.85	1060.85	393.408	167.829	225.579	223.004	0.210213	0.475522	-0.442846	149	21	831	39.5714	23.5563	1.12173	1.04645	0.053138	39.3534	26.8862	1.4637	14274	8550.17	1.66944	17.1769	10.289	1.66944	0.00813088	177	255	78	210.738	219	177.038	25.5432	0.0366742
CP09232018001E11_ICA09242018EXP001_C10000_FLD008_EX-Brightfield_EM-dsRed_1308_781.tif	Parental cells	22.5	30	0	255	255	134.689	181	-46.3107	73.6401	0.288785	-0.138217	-1.19571	2	1063.86	1061.86	353.348	290.278	63.0699	225.07	0.211959	0.615996	-0.231944	136	17	1275	75	17.3137	1.01845	0.918862	0.0187094	47.3037	34.3183	1.37838	27853.2	18007.5	1.54676	21.8457	14.1235	1.54676	0.00396415	157	255	98	201.904	198	180.997	30.4934	-0.0173476
CP09232018001E11_ICA09242018EXP001_C10000_FLD008_EX-Brightfield_EM-dsRed_1322_1422.tif	Parental cells	24	30.5	0	255	255	137.291	113	24.2906	72.986	0.28622	-0.155717	-1.1641	0	1037.02	1037.02	385.957	354.45	31.5071	219.045	0.211226	0.502843	-0.378345	142	18	1307	72.6111	34.6274	1.92375	0.863267	0.0730054	46.4274	35.8436	1.29528	31275.8	16278.8	1.92126	23.9295	12.4551	1.92126	0.00425445	168	255	87	206.796	210	168.043	28.2373	-0.000356
CP09232018001E11_ICA09242018EXP001_C10000_FLD008_EX-Brightfield_EM-dsRed_1363_1420.tif	Parental cells	12.5	28.5	0	255	255	136.161	119	17.1614	73.2047	0.287077	-0.111314	-1.1713	0	986.008	986.008	375.473	236.873	138.6	216.175	0.219242	0.522471	-0.333262	145	12	621	51.75	7.65685	0.638071	1.23021	0.00751276	42.9903	18.3921	2.33744	11705.2	8493.83	1.37808	18.849	13.6777	1.37808	0.00624831	165	255	90	207.13	203	165.044	29.1872	-0.0462568
CP09232018001E11_ICA09242018EXP001_C10000_FLD008_EX-Brightfield_EM-dsRed_1453_418.tif	Parental cells	23.5	29	0	255	255	139.847	162	-22.1533	73.7365	0.289163	-0.205765	-1.16983	0	1050.51	1050.51	397.029	203.126	193.904	220.918	0.210296	0.446927	-0.500514	126	14	1391	99.3571	18.4853	1.32038	0.816539	0.0195486	47.1664	37.5495	1.25611	56819.6	45730.2	1.2425	40.848	32.8758	1.2425	0.00135906	162	255	93	202.827	195	162.045	31.0555	-0.0125995
CP09232018001E11_ICA09242018EXP001_C10000_FLD008_EX-Brightfield_EM-dsRed_1474_471.tif	Parental cells	21	23.5	0	255	255	136.851	145	-8.14944	73.4298	0.28796	-0.151662	-1.16358	0	1080.54	1080.54	378.193	242.7	135.493	221.078	0.204599	0.55842	-0.379152	146	11	852	77.4545	38.8701	3.53364	1.01213	0.141118	35.4361	30.6129	1.15755	23126.8	10793.1	2.14275	27.1442	12.6679	2.14275	0.00428497	171	255	84	208.349	210	171.041	27.7589	-0.0125096
CP09232018001E11_ICA09242018EXP001_C10000_FLD008_EX-Brightfield_EM-dsRed_1654_1395.tif	Parental cells	22	24.5	0	255	255	135.908	130	5.90816	73.3662	0.287711	-0.148994	-1.18278	0	1074.8	1074.8	352.649	153.243	199.405	219.529	0.204251	0.669661	-0.0778479	131	15	1060	70.6667	17.8995	1.1933	0.839651	0.0240528	39.1817	34.4455	1.1375	34441.7	17771.2	1.93806	32.4922	16.7653	1.93806	0.00367756	156	255	99	200.487	197	156.048	31.5611	0.0265489
CP09232018001E11_ICA09242018EXP001_C10000_FLD008_EX-Brightfield_EM-dsRed_1712_304.tif	Parental cells	22.5	26	0	255	255	135.984	149	-13.0158	73.3779	0.287757	-0.151247	-1.171	0	1015	1015	345.166	184.365	160.8	221.293	0.218022	0.73214	-0.128967	124	15	1214	80.9333	176.894	11.793	0.774554	2.05116	43.7646	35.3188	1.23913	36161.8	25263.8	1.43137	29.7874	20.8103	1.43137	0.00310309	149	255	106	197.269	193	149.052	33.8364	-0.0173614
CP09232018001E11_ICA09242018EXP001_C10000_FLD008_EX-Brightfield_EM-dsRed_1740_261.tif	Parental cells	23.5	22	0	255	255	140.57	117	23.5696	72.4856	0.284257	-0.208139	-1.12384	4	1076.23	1072.23	380.534	219.703	160.831	218.38	0.203669	0.448919	-0.456578	118	11	1116	101.455	21.8995	1.99086	0.76338	0.0341975	39.2716	36.1822	1.08538	40331.5	34917.7	1.15504	36.1393	31.2883	1.15504	0.00161636	154	255	101	198.687	211	154.049	33.5557	-0.0101317
CP09232018001E11_ICA09242018EXP001_C10000_FLD008_EX-Brightfield_EM-dsRed_1752_323.tif	Parental cells	24	20	0	255	255	134.961	99	35.9609	73.0537	0.286485	-0.150748	-1.15836	0	1020	1020	340.633	320.742	19.8912	223.099	0.218724	0.662349	-0.290649	124	11	995	90.4545	381.688	34.6989	0.816354	11.6516	38.6217	32.8021	1.17742	29026.2	21376	1.35789	29.1721	21.4835	1.35789	0.00244291	148	255	107	195.946	200	148.052	33.7592	0.0268281
CP09232018001E11_ICA09242018EXP001_C10000_FLD008_EX-Brightfield_EM-dsRed_1944_592.tif	Parental cells	23	21.5	0	255	255	136.263	145	-8.7366	73.5214	0.288319	-0.15941	-1.16335	0	1023.93	1023.93	363.765	205.985	157.78	227.811	0.222488	0.586878	-0.295978	146	17	850	50	4.24264	0.249567	0.946814	0.00168517	34.6548	31.2295	1.10968	23980.7	8705.06	2.7548	28.2126	10.2412	2.7548	0.00560474	170	255	85	208.1	212	170.042	27.307	-0.0244238
CP09232018001E11_ICA09242018EXP001_C10000_FLD008_EX-Brightfield_EM-dsRed_1977_528.tif	Parental cells	19.5	34	0	255	255	132.445	137	-4.55468	73.0352	0.286413	-0.0724452	-1.18544	4	1020.01	1016.01	316.268	148.861	167.407	198.916	0.195782	0.759574	0.102762	138	15	1226	81.7333	2.82843	0.188562	1.03434	0.000519	51.5253	30.2956	1.70075	27635.2	13372.2	2.06661	22.5409	10.9072	2.06661	0.0038818	149	255	106	200.171	196	186.043	32.06	-0.0337306
CP09232018001E11_ICA09242018EXP001_C10000_FLD008_EX-Brightfield_EM-dsRed_1994_546.tif	Parental cells	25	25	0	255	255	133.275	142	-8.7248	73.2389	0.287211	-0.0858546	-1.18457	2	1055.01	1053.01	347.3	254.968	92.3317	207.282	0.196848	0.663984	-0.0391816	126	11	1277	116.091	55.799	5.07264	0.820137	0.194022	41.2308	39.4348	1.04554	40182.1	29293.5	1.3717	31.466	22.9393	1.3717	0.00214136	142	255	113	195.381	196	142.055	35.1337	-0.0358672
CP09232018001E11_ICA09242018EXP001_C10000_FLD008_EX-Brightfield_EM-dsRed_307_377.tif	Parental cells	29	21.5	0	255	255	140.161	134	6.16079	72.6025	0.284716	-0.207533	-1.13294	0	1010.49	1010.49	388.861	191.44	197.421	220.387	0.2181	0.491156	-0.442817	135	19	1183	62.2632	152.468	8.02463	0.918868	1.56373	45.1663	33.3488	1.35436	28055.7	10788.5	2.60052	23.7157	9.1196	2.60052	0.00496347	170	255	85	205.948	197	170.042	28.5761	0.0676409
CP09232018001E11_ICA09242018EXP001_C10000_FLD008_EX-Brightfield_EM-dsRed_466_1605.tif	Parental cells	25.5	20	0	255	255	135.545	119	16.5451	73.6521	0.288832	-0.122052	-1.19731	0	1059.27	1059.27	345.984	262.748	83.2358	220.774	0.208421	0.723496	-0.105138	143	11	900	81.8182	27.3137	2.48306	0.962835	0.0659643	38.5266	29.7435	1.29529	20123.9	14275.3	1.40971	22.3599	15.8614	1.40971	0.00460452	166	255	89	206.586	204	166.043	28.5923	-0.00804756
CP09232018001E11_ICA09242018EXP001_C10000_FLD008_EX-Brightfield_EM-dsRed_864_461.tif	Parental cells	28	24	0	255	255	144.063	144	0.063244	73.2745	0.287351	-0.263994	-1.14176	0	1044.78	1044.78	402.272	153.044	249.227	225.346	0.215687	0.525752	-0.446653	145	32	1169	36.5312	4.24264	0.132583	0.939384	0.00122532	41.5786	35.7977	1.16149	32310.4	23996.1	1.34649	27.6394	20.527	1.34649	0.00285252	190	255	65	215.161	221	190.032	23.0319	0.131104
CP09232018001E11_ICA09242018EXP001_C10000_FLD008_EX-Brightfield_EM-dsRed_864_501.tif	Parental cells	23.5	23	0	255	255	139.735	173	-33.2646	73.8962	0.289789	-0.197819	-1.18002	0	1055.66	1055.66	414.369	261.853	152.515	227.614	0.215613	0.352647	-0.720931	137	15	1009	67.2667	22.4853	1.49902	0.814928	0.0398745	36.548	35.151	1.03974	30585.4	17853	1.71317	30.3126	17.6938	1.71317	0.0047905	173	255	82	207.962	202	173.04	27.8637	0.0337858
CP09232018001E11_ICA09242018EXP001_C10000_FLD008_EX-Brightfield_EM-dsRed_86_1694.tif	Parental cells	28.5	31	0	255	255	133.947	116	17.9468	73.3402	0.287609	-0.109878	-1.18908	0	1053.7	1053.7	349.194	146.118	203.076	209.771	0.199081	0.647605	-0.113301	137	17	1648	96.9412	70.4264	4.14273	0.862632	0.239499	48.1836	43.548	1.10645	60361.8	49989	1.2075	36.6273	30.3331	1.2075	0.00176016	157	255	98	201.57	201	157.048	30.912	0.0287767
CP09232018001E11_ICA09242018EXP001_C10000_FLD009_EX-Brightfield_EM-dsRed_1097_818.tif	Parental cells	25.5	28	0	255	255	134.353	165	-30.6467	73.8231	0.289502	-0.116279	-1.19598	0	1050.47	1050.47	355.792	92.3265	263.465	237.404	0.225998	0.622262	-0.487559	124	12	1478	123.167	507.512	42.2926	0.828622	13.8678	47.5627	39.5656	1.20212	58327.8	36492.7	1.59834	39.464	24.6906	1.59834	0.00200462	144	255	111	196.306	200	164.996	34.6444	-0.0302638
CP09232018001E11_ICA09242018EXP001_C10000_FLD009_EX-Brightfield_EM-dsRed_1104_1074.tif	Parental cells	24	20.5	0	255	255	138.318	138	0.318089	73.4153	0.287903	-0.167357	-1.16557	0	1020.32	1020.32	392.727	332.798	59.9287	221.322	0.216916	0.547765	-0.305388	139	17	903	53.1176	21.3137	1.25375	0.923815	0.0400332	37.2799	30.8406	1.20879	20348.1	9776.58	2.08132	22.5339	10.8268	2.08132	0.00554138	167	255	88	206.808	215	195	28.8315	-0.0218418
CP09232018001E11_ICA09242018EXP001_C10000_FLD009_EX-Brightfield_EM-dsRed_1169_1124.tif	Parental cells	22	21	0	255	255	137.038	128	9.03842	74.0394	0.290351	-0.162829	-1.1935	0	987.005	987.005	371.486	171.569	199.917	221.788	0.224709	0.513195	-0.527456	129	9	921	102.333	248.149	27.5721	0.778128	5.32055	36.4872	32.1388	1.1353	27950.8	17551.4	1.59251	30.3484	19.0569	1.59251	0.00287406	157	255	98	201.547	206	157.048	31.7381	-0.0301991
CP09232018001E11_ICA09242018EXP001_C10000_FLD009_EX-Brightfield_EM-dsRed_120_1281.tif	Parental cells	32.5	25.5	0	255	255	139.181	154	-14.8193	73.1768	0.286968	-0.195753	-1.14142	0	1048.54	1048.54	358.32	206.842	151.479	215.013	0.205059	0.657839	-0.104399	118	11	1790	162.727	594.181	54.0164	0.786528	15.6955	55.109	41.3562	1.33254	94892.6	70079.6	1.35407	53.0126	39.1506	1.35407	0.000328	154	255	101	198.056	207	154.049	33.6922	0.0374618
CP09232018001E11_ICA09242018EXP001_C10000_FLD009_EX-Brightfield_EM-dsRed_1251_1052.tif	Parental cells	28.5	18.5	0	255	255	134.963	134	0.963016	73.3049	0.28747	-0.111535	-1.19199	0	1025.89	1025.89	359.431	202.373	157.058	214.926	0.209501	0.644448	-0.0927109	135	14	998	71.2857	315.747	22.5534	0.863071	7.94948	45.0132	28.2294	1.59455	22767.6	16096	1.41449	22.8132	16.1283	1.41449	0.00405345	155	255	100	201.7	207	155.049	31.4933	-0.0365256
CP09232018001E11_ICA09242018EXP001_C10000_FLD009_EX-Brightfield_EM-dsRed_1272_175.tif	Parental cells	27.5	27	0	255	255	137.986	150	-12.0145	73.3944	0.287821	-0.17112	-1.17343	0	997.286	997.286	348.167	309.704	38.4626	209.999	0.21057	0.618979	-0.20927	151	29	1216	41.931	16.1421	0.556625	1.0569	0.0170521	41.2675	37.5176	1.09995	36763.7	14375	2.55747	30.2333	11.8216	2.55747	0.00276197	178	255	77	211.952	203	178.038	25.3427	-0.00813207
CP09232018001E11_ICA09242018EXP001_C10000_FLD009_EX-Brightfield_EM-dsRed_1283_1083.tif	Parental cells	21.5	34	0	255	255	135.763	123	12.7633	73.2494	0.287253	-0.131274	-1.17141	0	1007.14	1007.14	357.553	167.202	190.351	210.177	0.208686	0.627112	-0.154788	124	11	1516	137.818	15.0711	1.3701	0.911591	0.0119228	54.4714	35.4357	1.53719	67739.1	46850	1.44587	44.6827	30.9037	1.44587	0.00142748	145	255	110	196.906	189	167.957	34.5741	-0.0575434
CP09232018001E11_ICA09242018EXP001_C10000_FLD009_EX-Brightfield_EM-dsRed_1290_1092.tif	Parental cells	24.5	22.5	0	255	255	136.198	131	5.19819	72.9368	0.286027	-0.141923	-1.15905	0	1000.72	1000.72	358.425	177.863	180.562	213.711	0.213556	0.600479	-0.317994	132	15	1069	71.2667	75.2548	5.01699	0.914676	0.421581	40.6233	33.5053	1.21244	26854	21405.5	1.25454	25.1207	20.0239	1.25454	0.00334021	155	255	100	201.031	197	155.049	31.746	-0.0311143
CP09232018001E11_ICA09242018EXP001_C10000_FLD009_EX-Brightfield_EM-dsRed_1297_1130.tif	Parental cells	18.5	21	0	255	255	136.898	145	-8.10232	73.7804	0.289335	-0.146311	-1.1838	0	996.676	996.676	392.135	239.436	152.699	217.526	0.218252	0.42971	-0.525975	146	18	672	37.3333	9.07107	0.503948	0.966958	0.00974401	30.2753	28.2612	1.07127	11573.7	5971.5	1.93815	17.2227	8.88617	1.93815	0.00521523	172	255	83	208.951	214	172.041	27.3899	-0.00616034
CP09232018001E11_ICA09242018EXP001_C10000_FLD009_EX-Brightfield_EM-dsRed_1591_222.tif	Parental cells	30	30.5	0	255	255	136.411	126	10.4115	72.8709	0.285768	-0.150844	-1.15992	0	1018.9	1018.9	336.908	153.233	183.675	208.974	0.205097	0.655964	-0.154748	127	22	1853	84.2273	57.8406	2.62912	0.853008	0.143675	50.6396	46.5903	1.08691	80399.3	66087.6	1.21656	43.3887	35.6652	1.21656	0.00124874	152	255	103	198.73	195	152.05	32.7792	0.00193519
CP09232018001E11_ICA09242018EXP001_C10000_FLD009_EX-Brightfield_EM-dsRed_1662_1999.tif	Parental cells	19.5	20	0	255	255	138.385	145	-6.61538	73.4738	0.288133	-0.176746	-1.1561	0	1020.2	1020.2	372.229	276.967	95.2618	214.328	0.210085	0.517096	-0.360946	146	11	670	60.9091	2.82843	0.25713	0.820603	0.00095	29.6875	28.735	1.03315	16562.9	7676.01	2.15775	24.7207	11.4567	2.15775	0.00485703	176	255	79	210.157	219	176.039	26.6167	0.0471154
CP09232018001E11_ICA09242018EXP001_C10000_FLD009_EX-Brightfield_EM-dsRed_1706_571.tif	Parental cells	29	28	0	255	255	136.492	143	-6.508	73.1245	0.286763	-0.123381	-1.16649	0	1025.14	1025.14	334.294	246.275	88.0188	199.074	0.194191	0.634485	-0.132695	144	22	1429	64.9545	17.3137	0.786987	0.960011	0.0166931	44.5973	40.7975	1.09314	52423.5	42543.5	1.23223	36.6854	29.7715	1.23223	0.0020905	164	255	91	206.747	203	164.044	29.347	-0.0662698
CP09232018001E11_ICA09242018EXP001_C10000_FLD009_EX-Brightfield_EM-dsRed_243_1194.tif	Parental cells	24.5	20.5	0	255	255	139.695	140	-0.305127	73.8697	0.289685	-0.205771	-1.17267	0	1029.21	1029.21	370.444	114.58	255.864	232.41	0.225813	0.572294	-0.53098	141	19	906	47.6842	137.924	7.25915	1.04221	1.67086	37.6271	30.6576	1.22733	19087.1	12493.4	1.52777	21.0674	13.7896	1.52777	0.00451028	175	255	80	209.486	205	175.039	26.8903	-0.00586242
CP09232018001E11_ICA09242018EXP001_C10000_FLD009_EX-Brightfield_EM-dsRed_263_1640.tif	Parental cells	25	21.5	0	255	255	135.179	162	-26.8209	73.9232	0.289895	-0.115524	-1.19201	4	1040.31	1036.31	339.306	240.814	98.4924	209.238	0.201906	0.772351	0.242522	140	10	976	97.6	333.647	33.3647	1.01662	9.07641	35.764	34.7467	1.02928	28769.8	22382.6	1.28537	29.4772	22.933	1.28537	0.00210208	162	255	93	205.011	200	162.045	29.889	-0.0227905
CP09232018001E11_ICA09242018EXP001_C10000_FLD009_EX-Brightfield_EM-dsRed_45_1155.tif	Parental cells	20	29	0	255	255	137.04	145	-7.95991	73.7936	0.289387	-0.154055	-1.17521	1.41421	1029.77	1028.36	354.798	204.274	150.524	218.113	0.212098	0.669235	-0.0997058	146	21	1004	47.8095	48.2843	2.29925	0.999461	0.184785	42.4114	30.1413	1.40709	23748	15383.9	1.54369	23.6533	15.3226	1.54369	0.00481499	172	255	83	208.977	214	172.041	27.368	-0.00476516
CP09232018001E11_ICA09242018EXP001_C10000_FLD009_EX-Brightfield_EM-dsRed_512_536.tif	Parental cells	21.5	27	0	255	255	138.848	132	6.84755	73.6037	0.288642	-0.196748	-1.16066	0	1039.79	1039.79	380.116	359.46	20.6559	223.963	0.215392	0.528973	-0.39619	133	15	1120	74.6667	9.07107	0.604738	0.851147	0.0058464	41.9716	33.976	1.23533	34071	29242.4	1.16512	30.4205	26.1093	1.16512	0.00206253	164	255	91	204.623	194	164.044	29.8727	-0.0382092
CP09232018001E11_ICA09242018EXP001_C10000_FLD009_EX-Brightfield_EM-dsRed_665_65.tif	Parental cells	21	19.5	0	255	255	141.506	140	1.50611	72.7602	0.285334	-0.221819	-1.13423	0	1007.06	1007.06	393.559	285.203	108.357	214.026	0.212526	0.44437	-0.424624	141	13	738	56.7692	21.5563	1.65818	0.849729	0.0501054	32.4514	28.9556	1.12073	17265.4	13702.5	1.26003	23.3949	18.567	1.26003	0.0026133	180	255	75	210.226	206	180.037	26.0583	0.162953
CP09232018001E11_ICA09242018EXP001_C10000_FLD009_EX-Brightfield_EM-dsRed_75_1228.tif	Parental cells	20.5	24.5	0	255	255	134.722	155	-20.2782	73.3903	0.287805	-0.122322	-1.1683	0	1024.38	1024.38	367.064	234.087	132.976	226.429	0.22104	0.539209	-0.546611	133	15	969	64.6	20.7279	1.38186	0.875447	0.035284	38.1307	32.3563	1.17846	24513.7	13801.2	1.77619	25.2979	14.2428	1.77619	0.00172192	155	255	100	200.323	203	155.049	32.0542	0.0337889
CP09232018001E11_ICA09242018EXP001_C10000_FLD009_EX-Brightfield_EM-dsRed_801_93.tif	Parental cells	21.5	23.5	0	255	255	135.366	130	5.36616	73.3867	0.287791	-0.11817	-1.18514	1.41421	974.031	972.617	358.629	311.056	47.5735	214.58	0.220622	0.584135	-0.309063	131	10	990	99	17.0711	1.70711	0.774534	0.0234248	37.3299	33.7667	1.10552	24940.4	14331.6	1.74024	25.1923	14.4763	1.74024	0.00458498	152	255	103	200.252	193	152.05	32.5072	-0.0433676
CP09232018001E11_ICA09242018EXP001_C10000_FLD010_EX-Brightfield_EM-dsRed_1167_443.tif	Parental cells	25.5	27	0	255	255	134.263	84	50.2633	73.451	0.288043	-0.107599	-1.18663	1.41421	1020.43	1019.02	326.043	79.0348	247.008	225.323	0.221117	0.844108	-0.00726012	138	19	1276	67.1579	55.1127	2.90067	0.875219	0.189427	41.0996	39.5297	1.03971	41200.2	15102.5	2.72805	32.2886	11.8358	2.72805	0.00388707	156	255	99	202.433	205	156.048	30.8736	-0.0293031
CP09232018001E11_ICA09242018EXP001_C10000_FLD010_EX-Brightfield_EM-dsRed_1212_177.tif	Parental cells	22.5	21.5	0	255	255	135.513	104	31.5127	73.7536	0.28923	-0.136949	-1.18357	0	1008.69	1008.69	355.555	171.399	184.156	217.631	0.215755	0.621908	-0.260707	129	9	958	106.444	367.83	40.8701	0.754713	11.2388	35.8561	34.0182	1.05403	27824.7	22071.8	1.26064	29.0446	23.0395	1.26064	0.00111724	153	255	102	200.053	197	153.05	32.5043	-0.032321
CP09232018001E11_ICA09242018EXP001_C10000_FLD010_EX-Brightfield_EM-dsRed_1216_146.tif	Parental cells	26	26.5	0	255	255	136.746	137	-0.253991	73.5671	0.288498	-0.180437	-1.17019	0	1060	1060	347.036	118.008	229.028	224.49	0.211783	0.754552	0.0257346	138	19	1272	66.9474	4.24264	0.223297	0.860453	0.0011261	43.4785	37.2497	1.16722	36379.5	21965.9	1.65618	28.6003	17.2688	1.65618	0.00315532	166	255	89	204.856	208	166.043	28.767	0.0278609
CP09232018001E11_ICA09242018EXP001_C10000_FLD010_EX-Brightfield_EM-dsRed_158_559.tif	Parental cells	24	24	0	255	255	137.614	149	-11.3863	73.2561	0.287279	-0.148411	-1.15551	0	1045.14	1045.14	368.497	340.895	27.6022	215.808	0.206488	0.592535	-0.174376	122	16	1211	75.6875	2.82843	0.176777	0.874123	0.000526	41.5548	37.105	1.11992	45213.4	36077.6	1.25323	37.3356	29.7916	1.25323	0.00150354	149	255	106	197.932	197	149.052	34.6415	-0.0410438
CP09232018001E11_ICA09242018EXP001_C10000_FLD010_EX-Brightfield_EM-dsRed_1755_1929.tif	Parental cells	23.5	22	0	255	255	138.901	119	19.9009	72.8367	0.285634	-0.170798	-1.14936	0	1013	1013	354.892	223.573	131.318	201.419	0.198833	0.565663	-0.209342	120	8	1104	138	24.7279	3.09099	0.750434	0.0440754	39.5983	35.4979	1.11551	39454.8	34881.5	1.13111	35.7381	31.5955	1.13111	0.00092	151	255	104	197.995	202	151.051	34.1598	-9.28e-05
CP09232018001E11_ICA09242018EXP001_C10000_FLD010_EX-Brightfield_EM-dsRed_1834_1428.tif	Parental cells	29	21.5	0	255	255	140.109	149	-8.89054	73.65	0.288823	-0.237734	-1.14818	0	1086.77	1086.77	368.87	146.459	222.41	234.607	0.215876	0.735573	-0.0923259	150	27	1039	38.4815	72.0833	2.66975	1.00252	0.397964	42.0459	31.4631	1.33635	17376.1	9047.23	1.9206	16.7238	8.70763	1.9206	0.00668098	185	255	70	213.143	211	185.034	23.7468	0.122831
CP09232018001E11_ICA09242018EXP001_C10000_FLD010_EX-Brightfield_EM-dsRed_1878_1194.tif	Parental cells	22	30.5	0	255	255	138.212	137	1.212	72.9239	0.285976	-0.168928	-1.15624	0	1021.57	1021.57	356.434	253.397	103.038	220.561	0.215904	0.693852	-0.112344	138	16	1244	77.75	182.551	11.4095	0.941717	2.13177	49.0058	32.3209	1.51623	25183	15225.1	1.65404	20.2435	12.2388	1.65404	0.0037438	166	255	89	205.558	213	166.043	29.2697	-0.037859
CP09232018001E11_ICA09242018EXP001_C10000_FLD010_EX-Brightfield_EM-dsRed_1884_1950.tif	Parental cells	24	30	0	255	255	138.001	135	3.00069	72.9583	0.286111	-0.159831	-1.15427	0	1007.56	1007.56	377.308	438.839	-61.531	205.35	0.203809	0.460923	-0.308848	136	14	1349	96.3571	2.82843	0.202031	0.887068	0.000472	46.9435	36.5887	1.28301	52335.9	39251.8	1.33334	38.796	29.097	1.33334	0.00173863	165	255	90	204.943	210	165.044	29.6831	0.0131355
CP09232018001E11_ICA09242018EXP001_C10000_FLD010_EX-Brightfield_EM-dsRed_1896_1549.tif	Parental cells	33.5	25	0	255	255	138.676	144	-5.32358	73.5939	0.288603	-0.181466	-1.17843	0	1014.46	1014.46	369.577	144.64	224.937	216.624	0.213536	0.588346	-0.341361	145	27	1464	54.2222	14.4853	0.536492	0.978498	0.0114052	50.4584	36.9418	1.36589	42549.2	28518.2	1.492	29.0636	19.4796	1.492	0.00293902	176	255	79	209.971	203	176.039	26.3416	0.0187559
CP09232018001E11_ICA09242018EXP001_C10000_FLD010_EX-Brightfield_EM-dsRed_1920_1555.tif	Parental cells	24	20	0	255	255	137.886	163	-25.1141	73.4878	0.288187	-0.165677	-1.17438	0	1007.02	1007.02	374.293	296.993	77.2998	218.522	0.216998	0.629755	-0.249415	133	14	925	66.0714	15.8995	1.13568	0.807042	0.0217478	38.5537	30.5482	1.26206	28011.1	20380.2	1.37442	30.2822	22.0327	1.37442	0.00237925	163	255	92	203.983	210	163.045	30.148	-0.00673947
CP09232018001E11_ICA09242018EXP001_C10000_FLD010_EX-Brightfield_EM-dsRed_1942_1591.tif	Parental cells	31	24	0	255	255	141.863	140	1.86257	72.8514	0.285692	-0.266534	-1.11468	0	994.644	994.644	351.488	184.553	166.935	212.705	0.213851	0.641175	-0.194877	141	23	1347	58.5652	19.8995	0.865195	0.94587	0.0233941	48.9906	35.0078	1.39942	45052.4	28708.1	1.56933	33.4465	21.3126	1.56933	0.00208417	181	255	74	210.131	209	181.036	25.1611	0.176776
CP09232018001E11_ICA09242018EXP001_C10000_FLD010_EX-Brightfield_EM-dsRed_1946_1100.tif	Parental cells	27	29	0	255	255	141.947	121	20.9473	73.2344	0.287194	-0.249709	-1.12063	3.16228	1066.66	1063.5	359.114	254.497	104.616	213.236	0.200504	0.626016	-0.124549	122	14	1649	117.786	102.225	7.30181	0.758222	0.504298	47.5298	44.1738	1.07597	62280.2	51682	1.20507	37.7684	31.3414	1.20507	0.00129895	162	255	93	202.368	198	162.045	31.4381	-0.0230466
CP09232018001E11_ICA09242018EXP001_C10000_FLD010_EX-Brightfield_EM-dsRed_1952_1169.tif	Parental cells	21	26	0	255	255	140.322	159	-18.6781	73.4912	0.288201	-0.220548	-1.16545	0	1042.15	1042.15	372.472	274.786	97.6863	222.862	0.213848	0.540582	-0.370566	120	11	1160	105.455	33.799	3.07264	0.751245	0.0783681	43.0349	34.32	1.25393	41699.9	28710.1	1.45245	35.9482	24.7501	1.45245	0.00164632	159	255	96	200.799	194	159.047	31.9367	-0.0335887
CP09232018001E11_ICA09242018EXP001_C10000_FLD010_EX-Brightfield_EM-dsRed_207_584.tif	Parental cells	23.5	22	0	255	255	139.645	123	16.6446	73.8764	0.289711	-0.186621	-1.17085	0	1010.24	1010.24	349.73	96.6831	253.047	207.691	0.205586	0.625322	-0.150589	124	14	1064	76	30.1421	2.15301	0.781763	0.0679511	39.6273	34.1867	1.15914	27624.4	16535.3	1.67064	25.9628	15.5407	1.67064	0.00343694	157	255	98	202.061	190	157.048	32.5417	-0.089515
CP09232018001E11_ICA09242018EXP001_C10000_FLD010_EX-Brightfield_EM-dsRed_30_1929.tif	Parental cells	27.5	23	0	255	255	133.656	99	34.6561	73.0013	0.28628	-0.106721	-1.1644	0	1019.31	1019.31	304.842	193.111	111.731	206.989	0.203068	0.845532	0.242647	140	25	1148	45.92	7.07107	0.282843	0.915942	0.00346592	42.056	34.7555	1.21005	31362.5	10005.6	3.13451	27.3193	8.71564	3.13451	0.00507514	155	255	100	202.147	207	155.049	30.7575	0.000118
CP09232018001E11_ICA09242018EXP001_C10000_FLD010_EX-Brightfield_EM-dsRed_46_1344.tif	Parental cells	26.5	24.5	0	255	255	134.079	133	1.07894	73.647	0.288812	-0.108349	-1.19418	0	1066.42	1066.42	373.625	235.361	138.264	215.542	0.202118	0.549371	-0.288415	134	10	1237	123.7	11.6569	1.16569	0.823932	0.00874144	42.6521	36.9266	1.15505	38434	28602.5	1.34373	31.0703	23.1225	1.34373	0.00230779	153	255	102	200.798	203	171.994	31.8586	-0.0254134
CP09232018001E11_ICA09242018EXP001_C10000_FLD010_EX-Brightfield_EM-dsRed_559_1164.tif	Parental cells	31	29	0	255	255	136.225	178	-41.775	73.6696	0.2889	-0.149635	-1.20157	0	1057.84	1057.84	358.406	188.015	170.391	221.966	0.209829	0.610587	-0.349787	122	16	1884	117.75	38.3848	2.39905	0.806217	0.0622339	52.6529	45.5584	1.15572	69656	44914.8	1.55085	36.9724	23.8401	1.55085	0.0022382	149	255	106	197.588	199	177.961	33.6067	-0.0435731
CP09232018001E11_ICA09242018EXP001_C10000_FLD010_EX-Brightfield_EM-dsRed_618_801.tif	Parental cells	24.5	27	0	255	255	135.016	132	3.01625	73.4107	0.287885	-0.120743	-1.17835	2.82843	1020	1017.17	352.734	143.882	208.853	216.978	0.213315	0.707104	0.0864984	133	13	1275	98.0769	42.1421	3.2417	0.818474	0.110844	42.1068	38.5539	1.09215	42028	31594.3	1.33024	32.9631	24.7799	1.33024	0.00131949	151	255	104	200.731	207	173.01	32.1941	-0.0599618
CP09232018001E11_ICA09242018EXP001_C10000_FLD010_EX-Brightfield_EM-dsRed_643_1462.tif	Parental cells	28.5	23.5	0	255	255	139.092	148	-8.9078	73.8355	0.289551	-0.180057	-1.17384	0	1026.48	1026.48	376.576	294.711	81.8653	213.119	0.207622	0.505473	-0.318085	149	25	1116	44.64	4.24264	0.169706	0.955739	0.00128351	42.5712	33.3778	1.27543	32745.8	22975	1.42528	29.3421	20.5869	1.42528	0.00345065	179	255	76	212.675	207	179.037	25.6748	-0.0199817
CP09232018001E11_ICA09242018EXP001_C10000_FLD010_EX-Brightfield_EM-dsRed_649_1533.tif	Parental cells	21.5	25	0	255	255	139.048	146	-6.95209	73.2279	0.287168	-0.186658	-1.15378	2.82843	1026.56	1023.73	379.676	280.755	98.9204	217.284	0.212247	0.57027	-0.161407	147	18	920	51.1111	55.3553	3.0753	0.921674	0.265046	36.541	32.0566	1.13989	14321.1	6629.58	2.16018	15.5664	7.20607	2.16018	0.0108068	177	255	78	210.745	202	177.038	26.1232	0.0163329
CP09232018001E11_ICA09242018EXP001_C10000_FLD010_EX-Brightfield_EM-dsRed_864_1413.tif	Parental cells	28.5	21.5	0	255	255	138.564	151	-12.4357	73.3657	0.287708	-0.168318	-1.17086	0	1077.63	1077.63	378.316	183.113	195.202	218.158	0.202442	0.557965	-0.309379	152	17	996	58.5882	24.1421	1.42013	0.98629	0.0465674	42.6084	29.7628	1.4316	26665.8	15191.1	1.75536	26.7729	15.2521	1.75536	0.00347356	180	255	75	213.1	207	180.037	24.8525	-0.0265839
CP09232018001E11_ICA09242018EXP001_C10000_FLD010_EX-Brightfield_EM-dsRed_974_1420.tif	Parental cells	20.5	21	0	255	255	135.413	172	-36.5871	73.2285	0.287171	-0.133578	-1.18058	0	1032.73	1032.73	357.292	199.688	157.603	214.183	0.207394	0.609784	-0.234757	125	9	883	98.1111	252.534	28.0593	0.741443	5.74737	35.0177	32.1058	1.0907	20096.6	14954.6	1.34385	22.7595	16.9361	1.34385	0.00252694	148	255	107	197.468	192	172.004	33.5476	-0.0283828
CP09232018001E11_ICA09242018EXP001_C10000_FLD011_EX-Brightfield_EM-dsRed_1323_1173.tif	Parental cells	19.5	19	0	255	255	136.512	153	-16.4879	73.8805	0.289727	-0.136958	-1.19161	0	1001.7	1001.7	358.3	131.082	227.218	221.074	0.220699	0.756992	0.0746816	125	8	761	95.125	344.718	43.0897	0.780571	12.426	32.6406	29.685	1.09956	21077.7	16439.9	1.28211	27.6974	21.603	1.28211	0.00294556	153	255	102	199.196	199	153.05	33.475	-0.0199524
CP09232018001E11_ICA09242018EXP001_C10000_FLD011_EX-Brightfield_EM-dsRed_1338_1183.tif	Parental cells	26	25	0	255	255	137.14	166	-28.86	73.9764	0.290103	-0.148555	-1.18446	0	1070.57	1070.57	337.839	248.825	89.0143	210.401	0.196531	0.824779	0.311744	137	12	1208	100.667	214.35	17.8625	0.955685	3.02671	40.7295	37.7632	1.07855	40572.4	24870.7	1.63133	33.5865	20.5883	1.63133	0.00256777	166	255	89	205.748	211	166.043	29.4771	0.0146309
CP09232018001E11_ICA09242018EXP001_C10000_FLD011_EX-Brightfield_EM-dsRed_1457_475.tif	Parental cells	23	19	0	255	255	136.635	122	14.635	73.9175	0.289872	-0.127761	-1.18021	0	1053.42	1053.42	372.653	244.839	127.815	220.113	0.20895	0.620509	-0.265414	123	10	907	90.7	276.049	27.6049	0.786588	6.68582	38.0104	30.3819	1.25109	31249.2	21158.6	1.4769	34.4534	23.3281	1.4769	0.00149666	145	255	110	198.259	193	170.968	35.1125	-0.0977127
CP09232018001E11_ICA09242018EXP001_C10000_FLD011_EX-Brightfield_EM-dsRed_1511_1869.tif	Parental cells	23.5	25.5	0	255	255	135.315	134	1.31498	73.3651	0.287706	-0.11967	-1.16295	0	1001.48	1001.48	351.311	244.502	106.809	206.634	0.206329	0.534105	-0.356583	135	15	1137	75.8	85.7401	5.71601	0.80412	0.514515	39.7696	36.4015	1.09252	33692.2	18680.5	1.8036	29.6325	16.4296	1.8036	0.00385365	155	255	100	201.696	205	155.049	31.9207	-0.00418874
CP09232018001E11_ICA09242018EXP001_C10000_FLD011_EX-Brightfield_EM-dsRed_179_873.tif	Parental cells	22.5	29.5	0	255	255	140.499	159	-18.5006	73.4954	0.288217	-0.225294	-1.14842	0	1046.08	1046.08	346.169	124.631	221.538	217.345	0.20777	0.644089	-0.20834	120	10	1413	141.3	4.24264	0.424264	0.831475	0.00101373	48.2926	37.2539	1.29631	66774.5	51194.1	1.30434	47.2573	36.2308	1.30434	0.000904	159	255	96	200.609	192	159.047	32.2708	0.00683777
CP09232018001E11_ICA09242018EXP001_C10000_FLD011_EX-Brightfield_EM-dsRed_228_894.tif	Parental cells	27.5	26.5	0	255	255	138.362	166	-27.6381	73.4141	0.287898	-0.19231	-1.1622	0	1078.85	1078.85	343.814	309.748	34.0669	214.791	0.199093	0.693953	-0.0384528	133	18	1407	78.1667	10.4853	0.582516	0.812282	0.00621808	44.5326	40.2278	1.10701	39617	22923.7	1.72821	28.157	16.2926	1.72821	0.00282191	166	255	89	204.102	214	166.043	29.5542	0.0372127
CP09232018001E11_ICA09242018EXP001_C10000_FLD011_EX-Brightfield_EM-dsRed_615_1883.tif	Parental cells	25.5	35	0	255	255	140.213	164	-23.7871	73.4633	0.288092	-0.201652	-1.16172	0	1029.6	1029.6	384.557	291.585	92.9712	213.61	0.207469	0.476041	-0.453703	124	18	1841	102.278	9.07107	0.503948	0.719936	0.00355675	56.7351	41.3154	1.37322	90367.4	64430.4	1.40256	49.086	34.9975	1.40256	0.000984	164	255	91	202.532	194	164.044	31.1083	0.054748
CP09232018001E11_ICA09242018EXP001_C10000_FLD011_EX-Brightfield_EM-dsRed_622_493.tif	Parental cells	21	28.5	0	255	255	136.936	160	-23.0639	72.5309	0.284435	-0.161702	-1.13931	0	1045.22	1045.22	385.162	328.672	56.4902	224.878	0.215149	0.535146	-0.383297	132	13	1159	89.1539	2.82843	0.217571	0.860617	0.000549	44.4818	33.175	1.34082	29109.5	20641.7	1.41023	25.116	17.8099	1.41023	0.00187776	160	255	95	201.517	200	160.046	30.8109	0.051273
CP09232018001E11_ICA09242018EXP001_C10000_FLD011_EX-Brightfield_EM-dsRed_65_1582.tif	Parental cells	28	34	0	255	255	145.068	171	-25.9322	72.2631	0.283385	-0.270586	-1.10938	0	1022.82	1022.82	363.195	153.822	209.372	214.244	0.209464	0.533053	-0.386115	123	24	1989	82.875	496.541	20.6892	0.969824	9.86429	55.5669	45.5753	1.21923	87589.1	60676.2	1.44355	44.0368	30.5059	1.44355	0.00161783	171	255	84	205.518	209	171.041	29.4383	0.0499029
CP09232018001E11_ICA09242018EXP001_C10000_FLD011_EX-Brightfield_EM-dsRed_663_556.tif	Parental cells	19.5	21.5	0	255	255	139.544	125	14.5444	73.4739	0.288133	-0.199956	-1.15997	0	1045.77	1045.77	388.003	202.21	185.793	219.107	0.209517	0.49595	-0.45976	126	11	856	77.8182	75.1543	6.83221	0.863243	0.525079	34.9775	31.1598	1.12252	19608.1	16626.6	1.17932	22.9066	19.4236	1.17932	0.00284609	157	255	98	201.879	191	190.96	32.0438	-0.101942
CP09232018001E11_ICA09242018EXP001_C10000_FLD011_EX-Brightfield_EM-dsRed_681_515.tif	Parental cells	22	20	0	255	255	139.122	143	-3.87841	73.2671	0.287322	-0.175932	-1.17423	0	1009.54	1009.54	403.352	281.961	121.391	213.519	0.211502	0.471725	-0.461059	144	14	773	55.2143	23.5563	1.6826	0.930258	0.057125	33.5486	29.3369	1.14356	22888.4	16068.5	1.42442	29.6099	20.7873	1.42442	0.00302946	174	255	81	209.661	201	174.04	27.027	-0.027267
CP09232018001E11_ICA09242018EXP001_C10000_FLD011_EX-Brightfield_EM-dsRed_732_1527.tif	Parental cells	18	22.5	0	255	255	140.291	129	11.2907	72.7146	0.285155	-0.203035	-1.1292	0	1005.86	1005.86	385.026	351.658	33.3681	226.207	0.22489	0.516512	-0.536999	130	12	800	66.6667	11.3137	0.942809	0.808122	0.0127324	35.5893	28.6207	1.24348	23916.5	18849.3	1.26882	29.8956	23.5617	1.26882	0.00281309	165	255	90	204.042	196	165.044	30.0906	0.0450579
CP09232018001E11_ICA09242018EXP001_C10000_FLD011_EX-Brightfield_EM-dsRed_740_1549.tif	Parental cells	27	17.5	0	255	255	138.865	122	16.8646	73.541	0.288396	-0.168224	-1.15046	0	1012.09	1012.09	385.79	417.094	-31.3034	223.305	0.220636	0.401105	-0.639192	123	13	985	75.7692	45.4558	3.4966	0.872556	0.16693	43.6799	28.7121	1.5213	30171.8	20601.9	1.46452	30.6313	20.9156	1.46452	0.00280926	155	255	100	199.934	206	155.049	33.7423	0.0138551
CP09232018001E11_ICA09242018EXP001_C10000_FLD011_EX-Brightfield_EM-dsRed_767_350.tif	Parental cells	23.5	24	0	255	255	140.922	163	-22.078	74.3349	0.291509	-0.239293	-1.16862	0	1042.48	1042.48	395.986	230.079	165.906	229.721	0.22036	0.562435	-0.435939	120	12	1203	100.25	412.558	34.3799	0.736341	11.2589	39.8388	38.4476	1.03618	39511.1	31720.8	1.24559	32.8438	26.3681	1.24559	0.00217831	163	255	92	201.909	197	163.045	31.54	0.0439023
CP09232018001E11_ICA09242018EXP001_C10000_FLD011_EX-Brightfield_EM-dsRed_768_1497.tif	Parental cells	24	25.5	0	255	255	138.672	146	-7.32761	73.1642	0.286919	-0.168789	-1.16281	0	1002.96	1002.96	376.187	260.534	115.653	216.675	0.216036	0.479722	-0.473943	147	20	1045	52.25	140.125	7.00624	0.928639	1.49522	40.0724	33.2033	1.20688	28093.7	19279.1	1.45721	26.8839	18.4489	1.45721	0.00279292	175	255	80	210.457	220	175.039	26.6456	-0.0161773
CP09232018001E11_ICA09242018EXP001_C10000_FLD011_EX-Brightfield_EM-dsRed_786_179.tif	Parental cells	29	27	0	255	255	134.467	93	41.4668	73.4303	0.287962	-0.100017	-1.18087	1.41421	984.439	983.025	347.706	272.13	75.5758	204.53	0.208062	0.635241	-0.144953	130	15	1553	103.533	15.8995	1.05997	0.748508	0.0129534	45.0873	43.8558	1.02808	62203.5	50718.8	1.22644	40.0538	32.6586	1.22644	0.00145164	148	255	107	198.527	199	148.052	33.8034	-0.0400402
CP09232018001E11_ICA09242018EXP001_C10000_FLD012_EX-Brightfield_EM-dsRed_1145_219.tif	Parental cells	22	19.5	0	255	255	136.158	150	-13.8421	73.9781	0.29011	-0.134398	-1.17523	0	1014	1014	378.629	295.09	83.5398	227.326	0.224187	0.637872	-0.296222	124	9	882	98	6.24264	0.693627	0.824772	0.00351608	36.9677	30.3778	1.21693	28150.4	19555.5	1.43951	31.9166	22.1718	1.43951	0.00249811	150	255	105	198.692	196	150.051	34.0826	-0.0455345
CP09232018001E11_ICA09242018EXP001_C10000_FLD012_EX-Brightfield_EM-dsRed_1207_238.tif	Parental cells	21	24	0	255	255	135.389	157	-21.6111	73.3904	0.287806	-0.141307	-1.18281	0	1017.08	1017.08	364.299	97.338	266.961	229.2	0.22535	0.659879	-0.236534	131	15	991	66.0667	56.7696	3.78464	0.804917	0.25879	37.7959	33.3841	1.13215	20309.6	12349.9	1.64451	20.4941	12.4621	1.64451	0.00492455	157	255	98	200.131	194	157.048	31.5403	0.0682118
CP09232018001E11_ICA09242018EXP001_C10000_FLD012_EX-Brightfield_EM-dsRed_1323_1071.tif	Parental cells	23.5	23	0	255	255	134.206	149	-14.7942	73.6356	0.288767	-0.109963	-1.18732	3.16228	1019	1015.84	363.717	298.787	64.9295	215.765	0.212401	0.612944	-0.146781	129	13	1079	83	26.1421	2.01093	0.814324	0.0504024	39.3463	34.9162	1.12688	39510.8	29937.7	1.31976	36.6179	27.7458	1.31976	0.00188013	149	255	106	198.165	198	149.052	33.5143	-0.0113573
CP09232018001E11_ICA09242018EXP001_C10000_FLD012_EX-Brightfield_EM-dsRed_1353_1079.tif	Parental cells	18.5	26.5	0	255	255	133.698	125	8.6976	73.5526	0.288441	-0.093396	-1.19638	3.16228	1016.01	1012.85	359.112	155.485	203.627	217.21	0.214455	0.639389	-0.174202	126	8	1002	125.25	340.96	42.6201	0.803628	9.23274	42.9451	29.7074	1.4456	34066.2	16959.4	2.00869	33.9982	16.9256	2.00869	0.00235861	143	255	112	196.108	193	143.055	34.8869	-0.038931
CP09232018001E11_ICA09242018EXP001_C10000_FLD012_EX-Brightfield_EM-dsRed_1460_1520.tif	Parental cells	22.5	19	0	255	255	135.067	129	6.06667	73.117	0.286733	-0.102508	-1.17156	0	1004.05	1004.05	366.71	331.415	35.2953	211.172	0.21032	0.643619	-0.122598	130	9	845	93.8889	17.6569	1.96187	0.844458	0.0293603	35.8259	30.031	1.19297	26473.4	20121.9	1.31565	31.3295	23.8129	1.31565	0.00234374	151	255	104	199.009	199	151.051	33.4926	-0.0108695
CP09232018001E11_ICA09242018EXP001_C10000_FLD012_EX-Brightfield_EM-dsRed_1465_1487.tif	Parental cells	24	29.5	0	255	255	134.953	140	-5.04696	73.3076	0.287481	-0.113834	-1.18903	0	1033.81	1033.81	351.914	280.662	71.2521	213.62	0.206635	0.704463	0.0665124	141	15	1273	84.8667	492.642	32.8428	0.877166	15.1713	44.2886	36.5971	1.21017	40017.3	30185.8	1.3257	31.4354	23.7123	1.3257	0.0017188	162	255	93	204.602	212	162.045	29.536	-0.00648277
CP09232018001E11_ICA09242018EXP001_C10000_FLD012_EX-Brightfield_EM-dsRed_1493_1631.tif	Parental cells	22	21.5	0	255	255	132.653	97	35.6533	73.323	0.287541	-0.0809387	-1.18715	1.41421	1018.71	1017.29	379.829	198.118	181.711	214.84	0.211187	0.525942	-0.385276	127	11	959	87.1818	202.836	18.4396	0.778192	3.41397	36.3748	33.5682	1.08361	23879.5	12417.5	1.92306	24.9005	12.9484	1.92306	0.00356548	139	255	116	195.258	193	166.951	35.0875	-0.0418639
CP09232018001E11_ICA09242018EXP001_C10000_FLD012_EX-Brightfield_EM-dsRed_1551_1956.tif	Parental cells	30	23.5	0	255	255	133.316	184	-50.6837	73.6302	0.288746	-0.0937642	-1.19715	0	1011.45	1011.45	320.803	163.965	156.838	208.045	0.20569	0.854187	0.397023	135	12	1333	111.083	27.3137	2.27614	0.934294	0.044537	48.9043	34.7051	1.40914	36822.9	26822.8	1.37282	27.6241	20.1221	1.37282	0.00302041	151	255	104	200.555	197	183.989	31.985	-0.0469634
CP09232018001E11_ICA09242018EXP001_C10000_FLD012_EX-Brightfield_EM-dsRed_1716_411.tif	Parental cells	22.5	23.5	0	255	255	137.19	125	12.1901	72.727	0.285204	-0.146612	-1.15451	0	1049.36	1049.36	381.937	293.082	88.8558	224.235	0.213688	0.643392	-0.143454	126	11	1074	97.6364	17.3137	1.57397	0.790158	0.0222109	39.5361	34.5876	1.14307	36807.5	32070.4	1.14771	34.2714	29.8607	1.14771	0.00198202	150	255	105	199.064	196	176.019	33.3239	-0.050037
CP09232018001E11_ICA09242018EXP001_C10000_FLD012_EX-Brightfield_EM-dsRed_1736_345.tif	Parental cells	25.5	31.5	0	255	255	135.969	126	9.96919	73.1741	0.286957	-0.140029	-1.17088	0	1018.02	1018.02	336.454	153.1	183.354	212.799	0.209032	0.739338	0.00892612	127	11	1621	147.364	209.279	19.0254	0.787486	2.1501	50.7223	40.6906	1.24654	55147.4	39453.7	1.39777	34.0206	24.3391	1.39777	0.000908	150	255	105	198.848	194	173.966	33.0147	-0.0399942
CP09232018001E11_ICA09242018EXP001_C10000_FLD012_EX-Brightfield_EM-dsRed_1754_478.tif	Parental cells	23	24.5	0	255	255	138.114	89	49.1136	73.1885	0.287014	-0.169068	-1.12279	0	1079.05	1079.05	363.636	191.784	171.853	218.613	0.202599	0.731961	0.122261	149	13	947	72.8461	47.4558	3.65045	1.01212	0.189243	36.0953	33.4048	1.08054	15664	11831	1.32398	16.5407	12.4931	1.32398	0.00830984	174	255	81	210.567	216	174.04	26.845	-0.000448
CP09232018001E11_ICA09242018EXP001_C10000_FLD012_EX-Brightfield_EM-dsRed_1762_488.tif	Parental cells	26	26.5	0	255	255	137.433	83	54.4329	72.8943	0.28586	-0.164038	-1.12708	0	1036.7	1036.7	352.971	168.059	184.913	215.69	0.208055	0.672398	-0.0148513	142	15	1230	82	9.65686	0.64379	0.947507	0.00603332	40.15	39.0058	1.02933	32755.4	14499.9	2.259	26.6304	11.7886	2.259	0.00434884	167	255	88	206.585	208	167.043	28.6759	0.01063
CP09232018001E11_ICA09242018EXP001_C10000_FLD012_EX-Brightfield_EM-dsRed_1807_450.tif	Parental cells	19	22	0	255	255	137.367	158	-20.6334	72.7833	0.285425	-0.158619	-1.15714	0	1014.16	1014.16	339.172	200.059	139.113	214.444	0.21145	0.710016	0.0211117	130	8	825	103.125	220.25	27.5312	0.820804	4.67915	35.1504	29.8837	1.17624	23609.5	8799.11	2.68317	28.6176	10.6656	2.68317	0.00492509	158	255	97	201.274	203	158.047	31.3743	-0.00561677
CP09232018001E11_ICA09242018EXP001_C10000_FLD012_EX-Brightfield_EM-dsRed_290_1084.tif	Parental cells	28.5	28.5	0	255	255	137.555	161	-23.4451	73.3884	0.287798	-0.156971	-1.1912	0	1029.25	1029.25	359.167	235.2	123.966	212.857	0.206807	0.508884	-0.477285	132	26	1584	60.9231	12.4853	0.480203	0.883051	0.00783126	48.0794	41.9476	1.14618	64089.5	50803.5	1.26152	40.4606	32.0729	1.26152	0.00168581	161	255	94	202.841	208	161.046	30.7023	0.00537394
CP09232018001E11_ICA09242018EXP001_C10000_FLD012_EX-Brightfield_EM-dsRed_430_1496.tif	Parental cells	21.5	15.5	0	255	255	140.053	146	-5.94749	72.605	0.284726	-0.187639	-1.13566	0	1079.05	1079.05	416.163	457.33	-41.1671	220.456	0.204306	0.332502	-0.550177	147	16	568	35.5	41.4558	2.59099	1.03897	0.240776	32.0495	22.5651	1.42031	8678.69	5590.35	1.55244	15.2794	9.84217	1.55244	0.00897111	177	255	78	211.181	204	177.038	26.1968	0.00765081
CP09232018001E11_ICA09242018EXP001_C10000_FLD012_EX-Brightfield_EM-dsRed_445_1433.tif	Parental cells	31.5	16.5	0	255	255	139.645	157	-17.355	73.59	0.288588	-0.189895	-1.17367	0	1032.38	1032.38	395.124	284.307	110.818	232.515	0.225223	0.510883	-0.540199	122	9	1094	121.556	26.4853	2.94281	1.0003	0.0510249	51.3362	27.1334	1.89199	35621.1	24695.8	1.44239	32.5604	22.5739	1.44239	0.00193151	157	255	98	200.562	189	157.048	32.8031	-0.0242139
CP09232018001E11_ICA09242018EXP001_C10000_FLD012_EX-Brightfield_EM-dsRed_631_591.tif	Parental cells	25.5	26	0	255	255	139.304	153	-13.6965	73.4583	0.288072	-0.206765	-1.15867	0	1064.08	1064.08	397.403	259.784	137.618	228.612	0.214846	0.456996	-0.523065	154	31	1061	34.2258	4.82843	0.155756	1.08461	0.00174858	37.5667	35.9603	1.04467	20866	10505.2	1.98625	19.6664	9.90127	1.98625	0.00672355	185	255	70	214.067	208	185.034	23.6638	0.102307
CP09232018001E11_ICA09242018EXP001_C10000_FLD012_EX-Brightfield_EM-dsRed_632_638.tif	Parental cells	23	21	0	255	255	138.641	131	7.6413	73.5278	0.288344	-0.14943	-1.18045	0	1008.82	1008.82	386.761	309.346	77.4154	216.082	0.214193	0.48598	-0.402768	132	15	942	62.8	7.07107	0.471405	0.875653	0.00422386	37.884	31.6596	1.1966	26028.1	13720.2	1.89707	27.6307	14.5649	1.89707	0.00347676	159	255	96	203.743	210	159.047	31.7907	-0.0878396
CP09232018001E11_ICA09242018EXP001_C10000_FLD012_EX-Brightfield_EM-dsRed_644_190.tif	Parental cells	27.5	20.5	0	255	255	136.065	137	-0.934812	73.6342	0.288761	-0.131971	-1.17945	0	1085.07	1085.07	378.379	247.956	130.423	218.581	0.201444	0.560449	-0.217387	138	12	1043	86.9167	2.82843	0.235702	0.920376	0.00061	41.5506	31.9608	1.30005	36030	28369	1.27005	34.5446	27.1994	1.27005	0.00212702	161	255	94	204.29	202	161.046	30.3635	-0.0163252
CP09232018001E11_ICA09242018EXP001_C10000_FLD012_EX-Brightfield_EM-dsRed_646_1030.tif	Parental cells	20	22	0	255	255	140.074	111	29.0739	72.4302	0.28404	-0.195834	-1.13117	0	1004.56	1004.56	407.444	194.241	213.203	223.66	0.222645	0.44884	-0.52968	150	18	731	40.6111	33.799	1.87772	0.905144	0.12436	32.9504	28.2466	1.16653	10985.1	5240.6	2.09615	15.0275	7.16908	2.09615	0.0104326	180	255	75	212.181	205	180.037	25.1709	0.0419081
CP09232018001E11_ICA09242018EXP001_C10000_FLD012_EX-Brightfield_EM-dsRed_668_567.tif	Parental cells	21	23	0	255	255	137.556	131	6.5559	73.9118	0.28985	-0.159974	-1.18386	0	1009.05	1009.05	412.988	285.767	127.221	219.256	0.21729	0.298375	-0.636862	132	18	942	52.3333	13.0711	0.72617	0.804141	0.0144332	36.3751	32.9729	1.10318	20740.9	12462.2	1.66431	22.018	13.2295	1.66431	0.00557155	160	255	95	203.115	209	160.046	31.2698	-0.0357762
CP09232018001E11_ICA09242018EXP001_C10000_FLD012_EX-Brightfield_EM-dsRed_669_592.tif	Parental cells	23	25.5	0	255	255	140.24	136	4.23998	73.6385	0.288779	-0.206646	-1.15761	0	1058.83	1058.83	410.591	394.993	15.5974	220.03	0.207804	0.375408	-0.504962	137	18	1097	60.9444	10.4853	0.582516	0.846535	0.00797524	40.4484	34.5315	1.17135	24979.1	13905.7	1.79633	22.7704	12.6761	1.79633	0.00561702	172	255	83	207.845	202	172.041	28.2378	0.0056178
CP09232018001E11_ICA09242018EXP001_C10000_FLD012_EX-Brightfield_EM-dsRed_674_186.tif	Parental cells	26	26.5	0	255	255	136.263	164	-27.7366	73.4536	0.288053	-0.125928	-1.19233	3.16228	1071.08	1067.92	376.067	255.541	120.526	213.938	0.200332	0.582514	-0.163723	139	14	1263	90.2143	13.6569	0.97549	0.869831	0.0117514	40.6541	39.5557	1.02777	39405.2	34645.7	1.13738	31.1997	27.4313	1.13738	0.00243649	164	255	91	205.285	206	164.044	29.3837	-0.0182548
CP09232018001E11_ICA09242018EXP001_C10000_FLD012_EX-Brightfield_EM-dsRed_675_153.tif	Parental cells	22.5	19.5	0	255	255	138.14	122	16.1396	72.713	0.285149	-0.171476	-1.16686	0	1030.91	1030.91	384.854	175.174	209.681	217.126	0.210616	0.474853	-0.459517	123	9	912	101.333	479.227	53.2475	0.798358	20.0391	37.1485	31.2582	1.18844	32179.3	26151	1.23052	35.2843	28.6743	1.23052	0.00152659	153	255	102	199.038	205	182.962	32.6186	-0.0226857
CP09232018001E11_ICA09242018EXP001_C10000_FLD012_EX-Brightfield_EM-dsRed_698_284.tif	Parental cells	23.5	25.5	0	255	255	141.267	179	-37.7326	73.5322	0.288362	-0.188423	-1.15163	0	963.477	963.477	378.776	216.406	162.37	200.801	0.208413	0.462139	-0.316023	143	22	1060	48.1818	2.82843	0.128565	0.993466	0.000601	39.6276	34.0579	1.16354	33694.4	14462.8	2.32973	31.7872	13.6442	2.32973	0.00379138	179	255	76	211.935	209	179.037	26.7561	0.0142507
CP09232018001E11_ICA09242018EXP001_C10000_FLD012_EX-Brightfield_EM-dsRed_708_594.tif	Parental cells	25	18.5	0	255	255	137.834	114	23.8341	73.1094	0.286704	-0.181572	-1.15725	0	1069.63	1069.63	399.642	256.963	142.68	235.037	0.219736	0.497344	-0.471328	145	17	805	47.3529	20.7279	1.21929	0.958631	0.0424723	37.7856	27.1256	1.39299	15288.7	6928.45	2.20666	18.9922	8.60677	2.20666	0.00829711	171	255	84	208.53	215	171.041	26.9742	-0.0288472
CP09232018001E11_ICA09242018EXP001_C10000_FLD012_EX-Brightfield_EM-dsRed_710_483.tif	Parental cells	18.5	38.5	0	255	255	141.636	160	-18.3643	73.5314	0.288358	-0.208341	-1.1569	0	1047.79	1047.79	390.616	169.856	220.76	218.106	0.208159	0.523845	-0.331577	122	14	1501	107.214	5.65685	0.404061	1.03797	0.00169652	64.9413	29.4286	2.20674	65188.1	28114.2	2.31869	43.4298	18.7303	2.31869	0.00249237	160	255	95	202.514	197	160.046	32.3164	-0.0469299
CP09232018001E11_ICA09242018EXP001_C10000_FLD012_EX-Brightfield_EM-dsRed_710_598.tif	Parental cells	17	23.5	0	255	255	136.716	117	19.7159	73.1415	0.286829	-0.152343	-1.17416	0	1053.16	1053.16	409.935	302.371	107.564	233.847	0.222044	0.440614	-0.522625	143	14	705	50.3571	6.82843	0.487745	0.982013	0.00526311	35.9078	24.9983	1.43641	11864.3	5649.28	2.10015	16.8288	8.01316	2.10015	0.00833641	167	255	88	207.095	209	193.022	27.8069	-0.0363553
CP09232018001E11_ICA09242018EXP001_C10000_FLD012_EX-Brightfield_EM-dsRed_712_1025.tif	Parental cells	19.5	23	0	255	255	136.207	120	16.2068	73.2009	0.287062	-0.144098	-1.17569	0	1044.94	1044.94	400.835	353.076	47.7584	228.939	0.219092	0.477243	-0.554905	121	9	951	105.667	6.24264	0.693627	0.760929	0.00326097	38.3184	31.5998	1.21262	25772.1	16648	1.54806	27.1	17.5058	1.54806	0.00182664	144	255	111	195.922	193	169.01	34.9785	-0.0613988
CP09232018001E11_ICA09242018EXP001_C10000_FLD012_EX-Brightfield_EM-dsRed_777_598.tif	Parental cells	28	22	0	255	255	134.89	162	-27.1096	73.3205	0.287531	-0.111495	-1.17451	0	975.496	975.496	362.938	196.242	166.695	208.765	0.214009	0.508794	-0.36037	142	18	1105	61.3889	94.3259	5.24033	0.945819	0.640752	41.2238	34.129	1.20788	36793.5	20795.4	1.76931	33.2973	18.8194	1.76931	0.00177409	162	255	93	204.721	212	162.045	29.6238	-0.000948
CP09232018001E11_ICA09242018EXP001_C10000_FLD012_EX-Brightfield_EM-dsRed_890_1705.tif	Parental cells	22	23.5	0	255	255	135.656	145	-9.34381	73.3383	0.287601	-0.109583	-1.1911	0	1030.99	1030.99	390.706	368.497	22.2095	210.593	0.204264	0.416059	-0.384485	146	17	895	52.6471	4.24264	0.249567	0.916977	0.00160044	35.2453	32.3319	1.09011	17353.1	10453.3	1.66007	19.3889	11.6796	1.66007	0.00324547	167	255	88	207.353	204	167.043	28.3763	0.00696579
CP09232018001E11_ICA09242018EXP001_C10000_FLD013_EX-Brightfield_EM-dsRed_1025_1316.tif	Parental cells	27	24	0	255	255	139.564	124	15.564	73.3579	0.287678	-0.224359	-1.15021	0	1065.28	1065.28	373.018	160.208	212.81	223.714	0.210005	0.641185	-0.0567672	125	12	1330	110.833	528.139	44.0116	0.749507	16.6892	44.0322	38.4584	1.14493	50468.8	44180.9	1.14232	37.9465	33.2187	1.14232	0.00117223	161	255	94	201.724	194	161.046	30.8856	-0.00628122
CP09232018001E11_ICA09242018EXP001_C10000_FLD013_EX-Brightfield_EM-dsRed_1052_1366.tif	Parental cells	35	16	0	255	255	136.825	171	-34.175	74.1081	0.29062	-0.144969	-1.1935	1.41421	978.897	977.483	381.43	266.786	114.645	217.321	0.222327	0.491798	-0.44016	143	21	992	47.2381	19.8995	0.947595	1.17114	0.031766	51.6152	24.4706	2.10927	20222	9321.84	2.16931	20.3851	9.39702	2.16931	0.0058266	171	255	84	208.185	215	171.041	27.9107	0.0137295
CP09232018001E11_ICA09242018EXP001_C10000_FLD013_EX-Brightfield_EM-dsRed_1068_1363.tif	Parental cells	22.5	24	0	255	255	136.873	173	-36.1268	74.0893	0.290546	-0.143431	-1.19719	0	1016.5	1016.5	376.25	184.638	191.612	210.889	0.207465	0.53617	-0.237978	147	17	922	54.2353	2.82843	0.166378	0.882601	0.00069	34.8552	33.6801	1.03489	20776.6	9362.64	2.21909	22.5342	10.1547	2.21909	0.00558432	173	255	82	210.004	217	173.04	26.9662	-0.0286292
CP09232018001E11_ICA09242018EXP001_C10000_FLD013_EX-Brightfield_EM-dsRed_1104_1393.tif	Parental cells	26.5	25	0	255	255	138.585	148	-9.41472	72.9711	0.286161	-0.194078	-1.15276	0	1010.36	1010.36	380.534	179.576	200.958	223.907	0.22161	0.510333	-0.422966	149	29	1115	38.4483	28.6274	0.987152	0.990111	0.0584897	38.8748	36.5189	1.06451	20577	9564.19	2.15147	18.4547	8.57775	2.15147	0.00614605	178	255	77	210.708	203	178.038	25.3763	0.0514056
CP09232018001E11_ICA09242018EXP001_C10000_FLD013_EX-Brightfield_EM-dsRed_1230_1217.tif	Parental cells	22.5	32	0	255	255	138.636	150	-11.3639	73.6022	0.288636	-0.192055	-1.15801	0	1019.71	1019.71	382.131	233.02	149.112	239.3	0.234674	0.601888	-0.426621	151	34	1180	34.7059	5.65685	0.166378	1.02845	0.00215803	45.8448	32.7719	1.3989	25440.9	14990.9	1.69709	21.5601	12.7041	1.69709	0.00740016	180	255	75	212.556	205	180.037	25.0761	0.0153356
CP09232018001E11_ICA09242018EXP001_C10000_FLD013_EX-Brightfield_EM-dsRed_1265_1203.tif	Parental cells	25	31	0	255	255	140.119	142	-1.88129	72.7717	0.285379	-0.218751	-1.14548	0	1020.69	1020.69	373.235	117.618	255.617	224.981	0.220421	0.621051	-0.238896	143	31	1377	44.4194	106.225	3.42663	0.973864	0.652098	47.1834	37.1582	1.2698	32704.6	21687.9	1.50797	23.7506	15.7501	1.50797	0.00527819	179	255	76	209.566	204	179.037	25.6038	0.160273
CP09232018001E11_ICA09242018EXP001_C10000_FLD013_EX-Brightfield_EM-dsRed_1380_550.tif	Parental cells	20.5	31.5	0	255	255	140.305	164	-23.6949	73.2957	0.287434	-0.232858	-1.1459	0	1016.74	1016.74	376.851	272.057	104.795	224.082	0.220394	0.586763	-0.363154	125	10	1330	133	29.5563	2.95563	0.848172	0.0522685	50.7792	33.3485	1.52269	47283.2	34748.4	1.36073	35.5512	26.1266	1.36073	0.00137202	164	255	91	202.257	196	164.044	30.5511	0.0500721
CP09232018001E11_ICA09242018EXP001_C10000_FLD013_EX-Brightfield_EM-dsRed_1450_689.tif	Parental cells	33	18.5	0	255	255	140.042	141	-0.958231	73.2511	0.287259	-0.196706	-1.16444	0	993.122	993.122	401.512	362.722	38.7893	220.052	0.221576	0.379571	-0.581217	142	22	1089	49.5	2.82843	0.128565	1.06525	0.000585	50.477	27.4691	1.83759	19848.5	11033.8	1.79889	18.2264	10.132	1.79889	0.00648991	178	255	77	209.995	204	178.038	26.2941	0.0865009
CP09232018001E11_ICA09242018EXP001_C10000_FLD013_EX-Brightfield_EM-dsRed_1456_1878.tif	Parental cells	23	26	0	255	255	135.989	131	4.98913	73.2903	0.287413	-0.120054	-1.17825	0	1010.13	1010.13	371.412	179.534	191.878	214.61	0.212459	0.547029	-0.282205	132	12	1161	96.75	26.9706	2.24755	0.796399	0.0498584	39.9369	37.0142	1.07896	37024	25135.6	1.47297	31.8898	21.6499	1.47297	0.00248418	154	255	101	201.31	195	176.955	32.1374	-0.0291504
CP09232018001E11_ICA09242018EXP001_C10000_FLD013_EX-Brightfield_EM-dsRed_1477_64.tif	Parental cells	36.5	17.5	0	255	255	135.333	169	-33.6669	73.345	0.287628	-0.119613	-1.17726	0	1067.53	1067.53	364.229	256.458	107.771	212.842	0.199378	0.523173	-0.264963	125	17	1316	77.4118	40.3848	2.37557	1.03148	0.0986211	60.0959	27.8818	2.15538	30534	20536.2	1.48684	23.2021	15.605	1.48684	0.00363777	146	255	109	197.046	203	168.961	34.4691	-0.0262859
CP09232018001E11_ICA09242018EXP001_C10000_FLD013_EX-Brightfield_EM-dsRed_1490_1844.tif	Parental cells	27	21	0	255	255	135.326	179	-43.6742	73.1505	0.286865	-0.108283	-1.18087	0	988.491	988.491	346.769	276.082	70.6863	199.753	0.202079	0.574363	-0.177243	138	10	1051	105.1	93.7401	9.37401	0.994224	0.665332	40.5701	32.9843	1.22998	30768.8	16258.4	1.89249	29.2757	15.4694	1.89249	0.00336711	157	255	98	203.222	197	178.985	30.778	-0.048092
CP09232018001E11_ICA09242018EXP001_C10000_FLD013_EX-Brightfield_EM-dsRed_1519_610.tif	Parental cells	27.5	25.5	0	255	255	136.277	156	-19.7226	73.3036	0.287465	-0.138307	-1.17793	0	1011	1011	385.545	227.081	158.464	221.417	0.219007	0.466519	-0.542898	129	14	1394	99.5714	359.889	25.7064	0.769665	7.39376	43.8353	40.4901	1.08262	44727.7	22929.3	1.95067	32.0858	16.4486	1.95067	0.002862	156	255	99	200.293	196	156.048	32.1924	0.0166289
CP09232018001E11_ICA09242018EXP001_C10000_FLD013_EX-Brightfield_EM-dsRed_1556_41.tif	Parental cells	20	23	0	255	255	136.208	113	23.2082	72.3577	0.283756	-0.143234	-1.1422	0	1067.27	1067.27	352.858	239.719	113.139	214.225	0.200722	0.713855	0.129899	138	13	849	65.3077	8.24264	0.634049	0.86405	0.00636818	35.1636	30.7415	1.14385	20787.2	8998.74	2.31001	24.4843	10.5992	2.31001	0.00433321	162	255	93	203.237	199	162.045	29.8527	0.0315399
CP09232018001E11_ICA09242018EXP001_C10000_FLD013_EX-Brightfield_EM-dsRed_1613_1703.tif	Parental cells	27	23.5	0	255	255	136.28	126	10.2797	73.1713	0.286946	-0.132139	-1.17935	0	1012.08	1012.08	383.338	322.205	61.1327	215.623	0.213049	0.447117	-0.508535	127	9	1286	142.889	126.61	14.0678	0.768424	0.991942	43.5524	37.5958	1.15844	42557.7	33558.3	1.26817	33.0931	26.0951	1.26817	0.00197013	149	255	106	198.851	193	174.023	33.4697	-0.0602817
CP09232018001E11_ICA09242018EXP001_C10000_FLD013_EX-Brightfield_EM-dsRed_163_605.tif	Parental cells	21	22	0	255	255	136.363	130	6.3631	72.8902	0.285844	-0.135982	-1.1731	0	1002	1002	380.124	221.145	158.979	215.407	0.214977	0.469951	-0.476301	131	13	905	69.6154	172.995	13.3073	0.802455	2.63153	35.2009	32.7344	1.07535	18977.2	11736.4	1.61695	20.9693	12.9684	1.61695	0.00278982	154	255	101	200.765	199	179.028	31.8625	-0.0314126
CP09232018001E11_ICA09242018EXP001_C10000_FLD013_EX-Brightfield_EM-dsRed_1646_1651.tif	Parental cells	25	23	0	255	255	137.729	158	-20.2713	73.1334	0.286798	-0.172367	-1.16106	0	1057.4	1057.4	369.078	134.24	234.838	219.62	0.207698	0.631402	-0.187301	129	16	1149	71.8125	14.4853	0.90533	0.769196	0.014532	39.5954	36.9476	1.07166	33987.5	21420.6	1.58667	29.5801	18.6428	1.58667	0.00279372	158	255	97	201.249	205	158.047	31.4218	0.00342218
CP09232018001E11_ICA09242018EXP001_C10000_FLD013_EX-Brightfield_EM-dsRed_1664_561.tif	Parental cells	27.5	27	0	255	255	135.535	141	-5.46532	73.783	0.289345	-0.152063	-1.19233	0	1068.31	1068.31	353.358	239.953	113.405	221.028	0.206895	0.622924	-0.200241	142	17	1325	77.9412	129.924	7.64258	0.924199	1.0138	41.7002	40.4565	1.03074	43676.1	16047.6	2.72166	32.9631	12.1114	2.72166	0.0009	167	255	88	205.863	207	167.043	28.2385	0.0209271
CP09232018001E11_ICA09242018EXP001_C10000_FLD013_EX-Brightfield_EM-dsRed_1959_78.tif	Parental cells	23.5	25	0	255	255	135.414	115	20.4145	73.2227	0.287148	-0.143329	-1.17691	0	1017	1017	347.177	343.636	3.54122	221.185	0.217486	0.68184	-0.262785	141	16	1055	65.9375	96.5685	6.03553	0.834984	0.703411	37.1174	36.1897	1.02563	25342.5	11531.6	2.19766	24.0213	10.9304	2.19765	0.00369661	162	255	93	204.773	202	186.045	28.985	-0.0266524
CP09232018001E11_ICA09242018EXP001_C10000_FLD013_EX-Brightfield_EM-dsRed_521_1737.tif	Parental cells	20.5	25	0	255	255	135.683	187	-51.3166	73.5871	0.288577	-0.136156	-1.18193	0	1056.25	1056.25	403.936	261.999	141.938	222.653	0.210796	0.396452	-0.603103	139	14	940	67.1429	41.0711	2.93365	0.896966	0.142802	38.4048	31.1639	1.23235	29110.3	11682.9	2.49171	30.9684	12.4286	2.49171	0.00382543	162	255	93	204.559	204	187.045	29.5683	-0.0222193
CP09232018001E11_ICA09242018EXP001_C10000_FLD013_EX-Brightfield_EM-dsRed_530_19.tif	Parental cells	28.5	21	0	255	255	136.655	128	8.65497	73.0783	0.286581	-0.133701	-1.16475	0	1029.38	1029.38	380.613	219.145	161.468	217.065	0.21087	0.562508	-0.275619	129	12	1191	99.25	14.4853	1.20711	0.851391	0.0140195	45.9932	32.9707	1.39497	33153	21403.5	1.54895	27.8363	17.9711	1.54895	0.00232581	154	255	101	200.312	199	154.049	32.5791	-0.00929947
CP09232018001E11_ICA09242018EXP001_C10000_FLD013_EX-Brightfield_EM-dsRed_575_37.tif	Parental cells	20.5	20.5	0	255	255	138.048	180	-41.9518	73.2617	0.287301	-0.16042	-1.17925	0	1018	1018	364.026	260.465	103.562	209.556	0.20585	0.572344	-0.190044	148	15	713	47.5333	330.86	22.0573	0.901978	12.2177	31.0331	29.2533	1.06084	18658.6	10655.8	1.75103	26.1691	14.945	1.75103	0.00444136	180	255	75	210.776	218	180.037	25.4701	0.134351
CP09232018001E11_ICA09242018EXP001_C10000_FLD013_EX-Brightfield_EM-dsRed_592_27.tif	Parental cells	22.5	23	0	255	255	135.127	158	-22.8734	73.4853	0.288178	-0.134396	-1.17902	0	1006.01	1006.01	388.898	170.943	217.955	225.096	0.223752	0.446215	-0.576865	133	12	994	82.8333	54.7696	4.56413	0.826704	0.24015	36.32	34.8458	1.0423	26974.1	21657.1	1.24551	27.137	21.7878	1.24551	0.00282439	158	255	97	201.232	196	158.047	31.2357	0.0240949
CP09232018001E11_ICA09242018EXP001_C10000_FLD013_EX-Brightfield_EM-dsRed_716_998.tif	Parental cells	30.5	29.5	0	255	255	135.119	147	-11.8814	73.2667	0.28732	-0.111262	-1.19905	0	1003.31	1003.31	351.345	209.676	141.668	209.267	0.208576	0.494118	-0.495186	124	11	1856	168.727	107.74	9.79456	0.747309	0.497699	49.0916	48.1373	1.01982	69961.1	63306.4	1.10512	37.6945	34.1091	1.10512	0.00147246	147	255	108	197.005	204	147.053	34.1088	-0.0219206
CP09232018001E11_ICA09242018EXP001_C10000_FLD013_EX-Brightfield_EM-dsRed_823_1677.tif	Parental cells	20.5	23	0	255	255	136.695	120	16.6951	73.5337	0.288367	-0.151094	-1.19046	0	1019.02	1019.02	414.054	320.434	93.6198	225.212	0.221008	0.355656	-0.608752	121	8	1000	125	391.487	48.9359	0.723811	12.1962	37.844	33.6444	1.12482	31183.6	25307.2	1.2322	31.1836	25.3072	1.2322	0.00165913	146	255	109	196.904	196	173.969	34.5356	-0.0768309
CP09232018001E11_ICA09242018EXP001_C10000_FLD013_EX-Brightfield_EM-dsRed_881_1708.tif	Parental cells	28.5	22.5	0	255	255	140.694	121	19.694	73.3361	0.287593	-0.238088	-1.12773	0	1106.18	1106.18	396.573	114.507	282.066	227.235	0.205424	0.530469	-0.359062	122	11	1341	121.909	511.754	46.5231	0.724116	15.5412	46.1856	36.9685	1.24932	51204.5	41853.7	1.22341	38.1838	31.2108	1.22341	0.00144105	162	255	93	201.713	195	162.045	31.3013	0.0174885
CP09232018001E11_ICA09242018EXP001_C10000_FLD013_EX-Brightfield_EM-dsRed_88_1220.tif	Parental cells	24	27.5	0	255	255	143.047	160	-16.953	73.8179	0.289482	-0.261511	-1.14629	0	1093.2	1093.2	392.202	254.084	138.118	221.656	0.202758	0.482443	-0.433993	161	29	978	33.7241	12.4853	0.430527	1.10605	0.0126838	38.7204	32.1595	1.20401	16171.9	7968.91	2.02937	16.5357	8.14817	2.02937	0.00893277	201	255	54	221.33	227	201.026	19.0013	0.215669
CP09232018001E11_ICA09242018EXP001_C10000_FLD013_EX-Brightfield_EM-dsRed_905_300.tif	Parental cells	24	25	0	255	255	141.42	147	-5.58	73.2853	0.287393	-0.204911	-1.15728	0	1017.42	1017.42	391.662	319.93	71.7319	223.164	0.219343	0.456894	-0.589117	148	20	1013	50.65	8.82843	0.441421	0.97503	0.00612276	38.2047	33.76	1.13166	32767.1	25535.1	1.28322	32.3466	25.2074	1.28322	0.00285332	184	255	71	213.968	214	184.035	24.6652	0.0239061
CP09232018001E11_ICA09242018EXP001_C10000_FLD013_EX-Brightfield_EM-dsRed_938_305.tif	Parental cells	28.5	25.5	0	255	255	140.235	157	-16.765	72.9017	0.285889	-0.239445	-1.13158	0	1029.68	1029.68	358.785	122.677	236.107	237.405	0.230561	0.664176	-0.368227	115	13	1602	123.231	13.6569	1.05053	0.7037	0.00926465	48.6268	41.9467	1.15925	67554.7	36617.9	1.84485	42.169	22.8576	1.84485	0.00166248	157	255	98	197.815	190	157.048	32.7192	0.0723085
CP09232018001E11_ICA09242018EXP001_C10000_FLD013_EX-Brightfield_EM-dsRed_968_314.tif	Parental cells	26	25.5	0	255	255	138.65	119	19.6505	73.3045	0.287469	-0.210266	-1.15339	0	1036	1036	372.73	70.8201	301.91	236.136	0.227931	0.632823	-0.353478	120	18	1417	78.7222	118.468	6.58156	0.74291	0.788175	43.9666	41.0353	1.07143	41832.5	30029.1	1.39306	29.5218	21.192	1.39306	0.00260209	153	255	102	198.153	207	153.05	33.1244	-0.0168039
CP09232018001E11_ICA09242018EXP001_C10000_FLD014_EX-Brightfield_EM-dsRed_1169_1693.tif	Parental cells	28.5	28.5	0	255	255	139.035	136	3.0354	73.2582	0.287287	-0.17494	-1.15803	0	990.758	990.758	353.97	187.702	166.268	205.202	0.207116	0.576908	-0.175	137	23	1521	66.1304	12.2426	0.532289	0.89577	0.00784172	46.1064	42.0028	1.0977	51801.6	38201.7	1.356	34.0576	25.1162	1.356	0.00197044	168	255	87	206.218	216	168.043	29.3135	-0.00330673
CP09232018001E11_ICA09242018EXP001_C10000_FLD014_EX-Brightfield_EM-dsRed_1222_1832.tif	Parental cells	30.5	25.5	0	255	255	137.898	119	18.8978	73.8526	0.289618	-0.164797	-1.18328	0	1020	1020	356.825	348.633	8.19183	209.883	0.205768	0.59971	-0.194768	120	10	1662	166.2	2.82843	0.282843	0.747877	0.000383	52.7212	40.138	1.3135	83028.2	59353	1.39889	49.9568	35.7118	1.39889	0.000646	148	255	107	197.883	204	148.052	34.6766	-0.07829
CP09232018001E11_ICA09242018EXP001_C10000_FLD014_EX-Brightfield_EM-dsRed_1265_317.tif	Parental cells	26	26.5	0	255	255	136.364	174	-37.6357	73.9528	0.290011	-0.135777	-1.20023	0	1021.17	1021.17	347.858	213.409	134.449	213	0.208584	0.63888	-0.272665	125	19	1419	74.6842	19.3137	1.01651	0.823389	0.0209189	44.8614	40.2736	1.11392	55558.3	39818.4	1.39529	39.1531	28.0609	1.39529	0.00188406	148	255	107	198.791	199	173.992	33.9898	-0.0872047
CP09232018001E11_ICA09242018EXP001_C10000_FLD014_EX-Brightfield_EM-dsRed_1275_360.tif	Parental cells	24.5	27.5	0	255	255	138.002	91	47.0022	72.649	0.284898	-0.17742	-1.13059	0	1014.03	1014.03	337.327	243.605	93.7221	214.191	0.211227	0.799865	0.181979	124	21	1399	66.6191	494.884	23.5659	0.88767	13.9309	47.7676	37.2901	1.28097	66022	42830.4	1.54148	47.1923	30.615	1.54148	0.00152683	151	255	104	198.389	200	151.051	33.4667	-0.038138
CP09232018001E11_ICA09242018EXP001_C10000_FLD014_EX-Brightfield_EM-dsRed_1287_1810.tif	Parental cells	20.5	34	0	255	255	137.7	143	-5.29986	73.3542	0.287664	-0.165275	-1.16278	0	1000.76	1000.76	379.578	177.87	201.708	220.314	0.220145	0.528792	-0.421903	144	26	1226	47.1538	2.82843	0.108786	1.01192	0.000519	51.0214	30.5948	1.66765	26004.6	14036	1.85271	21.2109	11.4486	1.85271	0.00444658	172	255	83	208.183	213	172.041	27.6802	0.0388776
CP09232018001E11_ICA09242018EXP001_C10000_FLD014_EX-Brightfield_EM-dsRed_1303_1862.tif	Parental cells	18	20.5	0	255	255	138.277	113	25.2771	73.1901	0.28702	-0.177278	-1.15266	0	1043.79	1043.79	357.883	267.062	90.8212	212.612	0.203694	0.637104	-0.118441	146	9	639	71	9.07107	1.0079	0.991061	0.0102472	31.0514	26.2017	1.18509	17620	12150	1.4502	27.5743	19.0141	1.4502	0.00301757	173	255	82	209.279	217	173.04	27.0218	-0.00418979
CP09232018001E11_ICA09242018EXP001_C10000_FLD014_EX-Brightfield_EM-dsRed_1303_1883.tif	Parental cells	23.5	30	0	255	255	140.001	160	-19.9989	73.92	0.289882	-0.194263	-1.1666	0	1008.16	1008.16	359.617	179.185	180.432	212.398	0.210678	0.557814	-0.331172	124	14	1455	103.929	505.654	36.1181	0.916708	13.9841	48.2693	38.3798	1.25768	62305.5	43858.2	1.42061	42.8217	30.1431	1.42061	0.00129489	160	255	95	202.476	193	160.046	32.0199	-0.0257167
CP09232018001E11_ICA09242018EXP001_C10000_FLD014_EX-Brightfield_EM-dsRed_1319_1821.tif	Parental cells	19.5	28.5	0	255	255	141.114	108	33.1143	72.6708	0.284984	-0.206273	-1.11609	0	1027.23	1027.23	376.669	190.6	186.069	210.732	0.205145	0.578274	-0.136268	148	25	943	37.72	165.48	6.61921	1.10049	2.31084	43.8302	27.3936	1.60002	18536.4	10520.3	1.76195	19.6568	11.1562	1.76195	0.00503208	180	255	75	212.525	209	180.037	25.6091	-0.00356655
CP09232018001E11_ICA09242018EXP001_C10000_FLD014_EX-Brightfield_EM-dsRed_1353_565.tif	Parental cells	21.5	22	0	255	255	141.147	184	-42.8531	73.4414	0.288006	-0.201567	-1.19074	0	1008.69	1008.69	394.089	329.005	65.0841	219.85	0.217957	0.394159	-0.587016	145	21	819	39	227.706	10.8431	0.922957	5.03795	34.3119	30.3913	1.12901	18812.6	9815.81	1.91656	22.9703	11.9851	1.91656	0.00588871	184	255	71	213.144	215	184.035	24.3272	0.0355407
CP09232018001E11_ICA09242018EXP001_C10000_FLD014_EX-Brightfield_EM-dsRed_1358_1918.tif	Parental cells	23	18	0	255	255	140.05	176	-35.9505	73.2395	0.287214	-0.204051	-1.14298	0	1056.42	1056.42	396.461	307.434	89.0265	224.11	0.212141	0.496237	-0.355966	140	12	753	62.75	299.161	24.9301	0.951417	9.45816	35.831	26.7576	1.3391	19743.8	11333.9	1.74201	26.2202	15.0517	1.74201	0.00345154	176	255	79	208.963	204	176.039	26.9422	0.0641933
CP09232018001E11_ICA09242018EXP001_C10000_FLD014_EX-Brightfield_EM-dsRed_1442_363.tif	Parental cells	25	24	0	255	255	140.43	148	-7.57	74.4583	0.291993	-0.243547	-1.17888	0	1008.19	1008.19	375.253	198.882	176.371	228.839	0.22698	0.529111	-0.493063	149	14	1011	72.2143	323.203	23.0859	1.06122	8.22224	37.2565	34.5509	1.07831	22545.3	14651.2	1.5388	22.3	14.4918	1.5388	0.00344376	188	255	67	213.964	214	188.033	23.1198	0.175503
CP09232018001E11_ICA09242018EXP001_C10000_FLD014_EX-Brightfield_EM-dsRed_1443_403.tif	Parental cells	19.5	23	0	255	255	136.998	170	-33.0017	73.285	0.287392	-0.13331	-1.17512	0	1021.63	1021.63	381.184	333.227	47.9569	224.776	0.220017	0.567302	-0.373709	143	13	792	60.9231	15.8995	1.22304	1.00842	0.0253999	34.8796	28.911	1.20645	20574.7	8632.86	2.3833	25.9781	10.9001	2.3833	0.00504927	170	255	85	207.708	210	170.042	28.138	0.0181378
CP09232018001E11_ICA09242018EXP001_C10000_FLD014_EX-Brightfield_EM-dsRed_1448_614.tif	Parental cells	30.5	21.5	0	255	255	143.862	156	-12.1376	73.2215	0.287143	-0.295801	-1.1052	0	1069.15	1069.15	380.864	202.553	178.311	224.533	0.210012	0.584448	-0.293243	157	32	1023	31.9688	43.4558	1.358	1.10173	0.146896	44.1035	29.5334	1.49334	15380.5	9665	1.59136	15.0347	9.44771	1.59136	0.00796481	197	255	58	218.812	224	197.028	20.3326	0.19892
CP09232018001E11_ICA09242018EXP001_C10000_FLD014_EX-Brightfield_EM-dsRed_1506_611.tif	Parental cells	26	27.5	0	255	255	138.404	149	-10.5958	73.4725	0.288127	-0.174739	-1.16132	0	987.041	987.041	370.035	352.79	17.245	214.572	0.217389	0.501251	-0.475422	150	26	1190	45.7692	436.784	16.7994	0.99431	12.7578	40.0863	37.7974	1.06056	31470.8	17806.2	1.76741	26.446	14.9632	1.76741	0.00250284	177	255	78	211.691	203	177.038	25.8312	-0.025542
CP09232018001E11_ICA09242018EXP001_C10000_FLD014_EX-Brightfield_EM-dsRed_1523_562.tif	Parental cells	25.5	24	0	255	255	137.871	148	-10.1295	73.1574	0.286892	-0.173744	-1.15876	0	1059.44	1059.44	360.45	213.129	147.321	216.298	0.204163	0.676709	-0.0810524	149	21	1030	49.0476	361.002	17.1906	0.974524	10.0687	37.7019	34.7844	1.08388	30791.1	16059	1.91737	29.8943	15.5913	1.91737	0.00340187	177	255	78	210.324	217	177.038	25.952	0.0786522
CP09232018001E11_ICA09242018EXP001_C10000_FLD014_EX-Brightfield_EM-dsRed_1525_643.tif	Parental cells	25.5	26.5	0	255	255	137.753	140	-2.24713	73.6648	0.288881	-0.139256	-1.18895	2.82843	1054.65	1051.83	390.439	317.144	73.2956	211.798	0.201362	0.479736	-0.28947	141	22	1220	55.4545	11.8995	0.540886	0.826556	0.00923607	41.453	37.4726	1.10622	25435.7	16454.2	1.54584	20.8489	13.4871	1.54584	0.004955	166	255	89	207.452	215	193.013	29.1566	-0.0795114
CP09232018001E11_ICA09242018EXP001_C10000_FLD014_EX-Brightfield_EM-dsRed_1587_697.tif	Parental cells	18	24	0	255	255	138.106	118	20.1065	73.1885	0.287014	-0.177377	-1.16097	0	1040.86	1040.86	382.665	184.997	197.668	225.08	0.216244	0.529418	-0.454239	119	8	930	116.25	7.07107	0.883884	0.79837	0.00427836	39.5472	29.9418	1.3208	33347.8	24606.6	1.35524	35.8578	26.4587	1.35524	0.00154993	149	255	106	196.925	201	149.052	34.5358	-0.0375604
CP09232018001E11_ICA09242018EXP001_C10000_FLD014_EX-Brightfield_EM-dsRed_1641_707.tif	Parental cells	22.5	22	0	255	255	136.86	133	3.8601	73.6251	0.288726	-0.152321	-1.17412	0	1015.5	1015.5	345.608	232.059	113.549	212.725	0.209477	0.663085	-0.136069	134	10	949	94.9	2.82843	0.282843	0.859585	0.000671	37.7709	31.9903	1.1807	28045.1	21483.3	1.30544	29.5523	22.6379	1.30544	0.00181457	159	255	96	203.009	204	159.047	31.0355	-0.0195293
CP09232018001E11_ICA09242018EXP001_C10000_FLD014_EX-Brightfield_EM-dsRed_1696_1930.tif	Parental cells	24	21	0	255	255	137.906	135	2.90625	73.4035	0.287857	-0.167335	-1.15744	0	1036.87	1036.87	378.723	220.74	157.983	216.163	0.208476	0.52346	-0.323505	136	11	945	85.9091	30.3848	2.76225	0.869113	0.0777446	37.8406	31.7969	1.19007	30516.3	21396.7	1.42621	32.2924	22.6421	1.42621	0.00149694	165	255	90	205.068	209	165.044	29.7688	0.0304412
CP09232018001E11_ICA09242018EXP001_C10000_FLD014_EX-Brightfield_EM-dsRed_1796_813.tif	Parental cells	24.5	30.5	0	255	255	138.677	153	-14.3229	72.7083	0.28513	-0.168748	-1.156	0	1074.81	1074.81	363.08	165.839	197.241	211.762	0.197024	0.620708	-0.150057	154	29	1191	41.069	4.24264	0.146298	1.14213	0.00120268	43.1486	35.1443	1.22775	36221.6	15322.1	2.36402	30.4127	12.8649	2.36402	0.00320692	181	255	74	213.143	204	181.036	24.6497	0.0404888
CP09232018001E11_ICA09242018EXP001_C10000_FLD014_EX-Brightfield_EM-dsRed_1801_385.tif	Parental cells	23.5	25.5	0	255	255	137.35	165	-27.65	73.0648	0.286529	-0.167801	-1.1578	0	1074.35	1074.35	345.78	90.2286	255.552	227.036	0.211324	0.77061	0.0663303	137	19	1120	58.9474	211.723	11.1433	1.06266	3.18499	40.9265	34.8436	1.17458	36448.5	24455.2	1.49042	32.5433	21.835	1.49042	0.00292604	165	255	90	204.515	209	165.044	29.3064	0.0254957
CP09232018001E11_ICA09242018EXP001_C10000_FLD014_EX-Brightfield_EM-dsRed_1967_1262.tif	Parental cells	20	21.5	0	255	255	134.398	115	19.3983	73.489	0.288192	-0.116267	-1.17718	2.82843	1026.02	1023.19	344.495	192.678	151.817	219.337	0.214367	0.67438	-0.145795	138	13	797	61.3077	40.6274	3.12519	0.887734	0.164805	32.8684	30.8738	1.0646	21083.2	18739.4	1.12508	26.4532	23.5124	1.12508	0.0027783	157	255	98	202.215	203	157.048	31.1868	-0.0124202
CP09232018001E11_ICA09242018EXP001_C10000_FLD014_EX-Brightfield_EM-dsRed_1995_1250.tif	Parental cells	21.5	24	0	255	255	134.167	128	6.16715	72.9852	0.286217	-0.105544	-1.17847	0	1046.63	1046.63	348.75	284.145	64.6057	215.012	0.205432	0.748095	0.143614	129	14	1025	73.2143	261.706	18.6933	0.855424	5.31731	39.4889	33.0491	1.19486	22060.9	17722	1.24483	21.5228	17.2897	1.24483	0.00197812	148	255	107	197.772	198	148.052	33.3312	-0.00144645
CP09232018001E11_ICA09242018EXP001_C10000_FLD014_EX-Brightfield_EM-dsRed_27_1152.tif	Parental cells	25.5	25	0	255	255	137.425	118	19.4247	73.2578	0.287286	-0.171735	-1.15414	0	1017.2	1017.2	349.789	180.791	168.998	215.07	0.211433	0.719481	0.0169126	119	12	1368	114	469.914	39.1595	0.775173	12.8452	42.3153	41.1623	1.02801	55704.2	48727.2	1.14319	40.7195	35.6193	1.14319	0.00123079	148	255	107	196.501	197	148.052	34.5655	-0.00701828
CP09232018001E11_ICA09242018EXP001_C10000_FLD014_EX-Brightfield_EM-dsRed_619_405.tif	Parental cells	26.5	23.5	0	255	255	139.629	130	9.62947	73.3747	0.287744	-0.194204	-1.15289	0	1048.57	1048.57	372.131	276.478	95.6531	225.695	0.215241	0.656668	-0.226224	131	10	1222	122.2	521.897	52.1897	0.899155	17.7373	42.9577	36.2193	1.18604	38430.6	31135.9	1.23429	31.449	25.4794	1.23429	0.00138248	165	255	90	204.342	194	165.044	30.3053	0.0129314
CP09232018001E11_ICA09242018EXP001_C10000_FLD014_EX-Brightfield_EM-dsRed_696_834.tif	Parental cells	21.5	23.5	0	255	255	139.675	137	2.67491	72.9347	0.286018	-0.201857	-1.14988	0	1021.57	1021.57	376.078	201.52	174.557	223.935	0.219207	0.665147	-0.231926	138	23	934	40.6087	41.799	1.81735	0.919566	0.148859	37.6327	31.6003	1.1909	26215.9	11944.7	2.19477	28.0684	12.7888	2.19477	0.00479128	172	255	83	207.217	198	172.041	27.8261	0.0364169
CP09232018001E11_ICA09242018EXP001_C10000_FLD014_EX-Brightfield_EM-dsRed_709_738.tif	Parental cells	24.5	18.5	0	255	255	139.253	130	9.25317	73.7282	0.28913	-0.194527	-1.18735	0	1013.42	1013.42	360.443	251.374	109.068	219.208	0.216306	0.68513	-0.167664	131	10	886	88.6	45.4558	4.54558	0.900582	0.185582	37.591	30.0096	1.25263	29148.6	20098.6	1.45028	32.8991	22.6847	1.45028	0.00234014	165	255	90	204.526	197	165.044	29.9508	-0.000661
CP09232018001E11_ICA09242018EXP001_C10000_FLD014_EX-Brightfield_EM-dsRed_736_763.tif	Parental cells	18	25	0	255	255	136.401	166	-29.5994	73.8413	0.289574	-0.133992	-1.20571	0	1029.32	1029.32	398.255	235.215	163.04	223.765	0.217392	0.428811	-0.572025	140	10	821	82.1	307.99	30.799	0.92151	9.19433	37.9193	27.5673	1.37552	20176.3	13900.1	1.45152	24.5752	16.9307	1.45152	0.00343209	166	255	89	205.849	207	166.043	29.1724	0.00386767
CP09232018001E11_ICA09242018EXP001_C10000_FLD014_EX-Brightfield_EM-dsRed_73_18.tif	Parental cells	23	28.5	0	255	255	140.553	158	-17.4466	73.502	0.288243	-0.208574	-1.1578	0	1016	1016	376.309	355.203	21.1057	217.279	0.213857	0.522604	-0.340966	119	11	1404	127.636	460.056	41.8233	0.739055	11.9962	47.1432	37.9191	1.24326	52349.1	42634.8	1.22785	37.2857	30.3666	1.22785	0.00177509	158	255	97	200.486	192	158.047	32.7033	-0.00564119
CP09232018001E11_ICA09242018EXP001_C10000_FLD015_EX-Brightfield_EM-dsRed_1171_1920.tif	Parental cells	20.5	25	0	255	255	139.807	137	2.80683	73.5117	0.288281	-0.1991	-1.16796	0	1049.37	1049.37	386.314	391.464	-5.14995	217.913	0.207661	0.53015	-0.366578	138	10	945	94.5	464.985	46.4985	0.854823	18.2069	38.6438	31.1359	1.24113	27068.5	17498.1	1.54694	28.6439	18.5165	1.54694	0.00264111	172	255	83	207.945	200	172.041	28.0404	0.00243449
CP09232018001E11_ICA09242018EXP001_C10000_FLD015_EX-Brightfield_EM-dsRed_1175_1985.tif	Parental cells	22.5	17.5	0	255	255	136.118	99	37.1181	72.9801	0.286197	-0.132134	-1.15903	0	1065.15	1065.15	379.171	247.563	131.608	222.22	0.208629	0.644743	-0.0883185	124	13	817	62.8462	135.681	10.437	0.822407	1.79311	35.5742	29.2413	1.21658	18236.9	10139.3	1.79864	22.3218	12.4104	1.79864	0.0032234	147	255	108	197.02	191	147.053	34.3628	-0.00996409
CP09232018001E11_ICA09242018EXP001_C10000_FLD015_EX-Brightfield_EM-dsRed_1185_923.tif	Parental cells	20.5	28.5	0	255	255	141.006	186	-44.9936	73.5602	0.288471	-0.236411	-1.13946	0	1051.46	1051.46	381.9	223.846	158.053	219.725	0.208971	0.480861	-0.355585	146	25	1010	40.4	13.8995	0.55598	0.993736	0.0152218	41.8509	30.7275	1.362	22097.3	11251.6	1.96392	21.8785	11.1402	1.96392	0.00536655	186	255	69	212.847	212	186.034	23.8264	0.176023
CP09232018001E11_ICA09242018EXP001_C10000_FLD015_EX-Brightfield_EM-dsRed_120_256.tif	Parental cells	23.5	24.5	0	255	255	137.11	177	-39.8897	73.5106	0.288277	-0.144076	-1.198	0	1009.48	1009.48	349.198	159.702	189.495	212.313	0.21032	0.661464	-0.215261	122	7	1209	172.714	12.4853	1.78361	0.724573	0.0102603	40.8999	37.6369	1.0867	47081.6	43203.7	1.08976	38.9426	35.7351	1.08976	0.00129599	148	255	107	198.13	200	177.025	34.0035	-0.0733294
CP09232018001E11_ICA09242018EXP001_C10000_FLD015_EX-Brightfield_EM-dsRed_1300_1696.tif	Parental cells	26.5	26.5	0	255	255	138.629	156	-17.3706	73.4017	0.28785	-0.183176	-1.1648	0	1018	1018	365.655	320.114	45.541	215.143	0.211338	0.605855	-0.0977685	123	14	1459	104.214	77.598	5.54271	0.783358	0.328425	44.266	41.9658	1.05481	51472.1	33604.7	1.5317	35.279	23.0327	1.5317	0.00134159	156	255	99	200.123	210	156.048	32.5895	-0.0213126
CP09232018001E11_ICA09242018EXP001_C10000_FLD015_EX-Brightfield_EM-dsRed_1374_126.tif	Parental cells	21.5	23	0	255	255	136.648	143	-6.35238	73.3358	0.287591	-0.143005	-1.17615	0	1012.22	1012.22	350.84	199.675	151.164	205.523	0.203043	0.640781	-0.129344	144	14	869	62.0714	54.6274	3.90196	0.986767	0.27327	34.6539	31.9284	1.08536	17522.9	13872.4	1.26314	20.1644	15.9637	1.26314	0.00382801	168	255	87	207.344	209	168.043	28.1689	-0.0160402
CP09232018001E11_ICA09242018EXP001_C10000_FLD015_EX-Brightfield_EM-dsRed_1503_1116.tif	Parental cells	21.5	28.5	0	255	255	141.782	164	-22.2179	72.4997	0.284312	-0.211745	-1.12979	0	1036.88	1036.88	388.614	277.447	111.167	212.993	0.205417	0.533895	-0.21096	125	17	1256	73.8824	412.014	24.2361	0.792029	10.7554	46.1857	34.6252	1.33388	40142.4	31248.3	1.28463	31.9605	24.8792	1.28463	0.0014856	164	255	91	203.383	198	164.044	30.9269	-0.00598475
CP09232018001E11_ICA09242018EXP001_C10000_FLD015_EX-Brightfield_EM-dsRed_1634_1141.tif	Parental cells	28.5	26	0	255	255	138.371	158	-19.6285	73.1571	0.286891	-0.177362	-1.17494	0	1057.87	1057.87	350.665	146.696	203.968	209.448	0.197991	0.637166	-0.0700652	125	14	1521	108.643	431.186	30.799	0.799556	9.72725	46.3655	41.7681	1.11007	51056.9	34859.5	1.46464	33.568	22.9188	1.46464	0.00197804	158	255	97	200.579	209	158.047	31.7718	0.00768076
CP09232018001E11_ICA09242018EXP001_C10000_FLD015_EX-Brightfield_EM-dsRed_1744_1957.tif	Parental cells	36	22	0	255	255	140.201	154	-13.7989	72.9595	0.286116	-0.220229	-1.1412	0	1091.79	1091.79	368.525	164.195	204.33	223.087	0.204332	0.616134	-0.254867	155	34	1258	37	14.4853	0.426038	1.09693	0.0132728	52.5362	30.4882	1.72317	31753.6	11473.3	2.7676	25.2413	9.12031	2.7676	0.00462949	187	255	68	214.649	210	187.033	23.0618	0.145665
CP09232018001E11_ICA09242018EXP001_C10000_FLD015_EX-Brightfield_EM-dsRed_1911_598.tif	Parental cells	27	28	0	255	255	142.035	124	18.0347	72.4173	0.28399	-0.24014	-1.09476	0	1048.92	1048.92	372.488	170.04	202.448	218.5	0.208309	0.579489	-0.30183	125	22	1557	70.7727	377.387	17.1539	0.791891	7.27906	45.5575	43.515	1.04694	50186.3	34720.2	1.44545	32.2327	22.2994	1.44545	0.00154616	164	255	91	202.97	197	164.044	30.82	0.0328657
CP09232018001E11_ICA09242018EXP001_C10000_FLD015_EX-Brightfield_EM-dsRed_1921_490.tif	Parental cells	24.5	30	0	255	255	134.862	121	13.8619	73.3705	0.287727	-0.128553	-1.18891	0	1032.38	1032.38	351.421	252.047	99.3742	218.107	0.211265	0.628584	-0.203356	122	15	1548	103.2	7.65685	0.510457	0.778851	0.00301384	47.6478	41.3655	1.15187	50071.9	24327.8	2.05822	32.3462	15.7156	2.05822	0.00244167	144	255	111	195.379	199	144.054	34.697	-0.0171666
CP09232018001E11_ICA09242018EXP001_C10000_FLD015_EX-Brightfield_EM-dsRed_1937_714.tif	Parental cells	22	22	0	255	255	139.155	161	-21.8445	72.5246	0.28441	-0.20578	-1.11497	0	1023.74	1023.74	381.968	149.962	232.006	220.506	0.215392	0.536852	-0.336914	125	13	996	76.6154	341.546	26.2728	0.784258	9.3203	36.4366	34.8042	1.0469	31303.1	22560.5	1.38752	31.4288	22.6512	1.38752	0.00275275	161	255	94	200.314	206	161.046	31.4338	0.115848
CP09232018001E11_ICA09242018EXP001_C10000_FLD015_EX-Brightfield_EM-dsRed_1947_709.tif	Parental cells	34	27	0	255	255	141.653	161	-19.3475	72.6264	0.284809	-0.231605	-1.12379	0	1076.95	1076.95	383.981	161.964	222.018	221.909	0.206053	0.560115	-0.357653	119	18	1973	109.611	451.529	25.0849	0.720356	8.22308	56.8727	44.1706	1.28757	64889.7	53952.4	1.20272	32.8888	27.3454	1.20272	0.00163064	161	255	94	200.623	195	161.046	31.9024	0.0562245
CP09232018001E11_ICA09242018EXP001_C10000_FLD015_EX-Brightfield_EM-dsRed_1953_718.tif	Parental cells	20	25	0	255	255	142.857	164	-21.1435	72.6197	0.284783	-0.233287	-1.11504	0	1032.02	1032.02	395.757	433.367	-37.6102	224.509	0.217544	0.490598	-0.458486	121	10	1061	106.1	412.659	41.2659	0.723199	12.772	40.2142	33.5928	1.19711	34073.9	28675.8	1.18824	32.1149	27.0272	1.18824	0.0015181	164	255	91	202.645	199	164.044	31.3682	0.0445688
CP09232018001E11_ICA09242018EXP001_C10000_FLD015_EX-Brightfield_EM-dsRed_1977_719.tif	Parental cells	21.5	19.5	0	255	255	142.531	156	-13.4693	73.6489	0.288819	-0.240825	-1.15484	0	1024.47	1024.47	397.653	218.1	179.553	225.69	0.220299	0.463267	-0.563438	157	23	648	28.1739	89.6396	3.89737	1.14857	0.986768	30.7395	26.8403	1.14527	8360.95	4607.42	1.81467	12.9027	7.11022	1.81467	0.0077798	199	255	56	219.483	222	199.027	19.8923	0.304834
CP09232018001E11_ICA09242018EXP001_C10000_FLD015_EX-Brightfield_EM-dsRed_28_258.tif	Parental cells	24	23.5	0	255	255	134.557	150	-15.4428	73.1923	0.287028	-0.101832	-1.1816	0	1008	1008	346.771	61.0314	285.74	214.582	0.212879	0.749673	0.0429303	130	8	1111	138.875	23.8995	2.98744	0.79921	0.0409123	37.9889	37.2364	1.02021	38274.3	35281.6	1.08483	34.4504	31.7566	1.08483	0.00168027	150	255	105	198.881	202	150.051	33.1979	-0.0139583
CP09232018001E11_ICA09242018EXP001_C10000_FLD015_EX-Brightfield_EM-dsRed_32_415.tif	Parental cells	19.5	31.5	0	255	255	136.922	145	-8.07774	73.2661	0.287318	-0.161544	-1.16183	0	1045.22	1045.22	350.053	312.341	37.7117	217.146	0.207751	0.665595	-0.129813	146	20	1059	52.95	242.836	12.1418	1.07081	4.43117	46.2838	29.1324	1.58874	24480.7	14545.4	1.68306	23.1168	13.735	1.68306	0.00504807	171	255	84	208.196	208	171.041	27.3988	0.0250946
CP09232018001E11_ICA09242018EXP001_C10000_FLD015_EX-Brightfield_EM-dsRed_3_322.tif	Parental cells	22.5	19	0	255	255	136.442	183	-46.5585	73.7709	0.289298	-0.156296	-1.20074	0	1016.01	1016.01	381.155	85.3288	295.826	235.307	0.2316	0.616009	-0.425396	129	12	849	70.75	2.82843	0.235702	0.819667	0.00075	36.63	29.5108	1.24124	26225.5	19434.4	1.34943	30.8898	22.891	1.34943	0.00137301	155	255	100	201.061	204	183.006	31.5411	-0.065139
CP09232018001E11_ICA09242018EXP001_C10000_FLD015_EX-Brightfield_EM-dsRed_45_399.tif	Parental cells	18.5	22.5	0	255	255	136.549	130	6.54895	73.4857	0.288179	-0.136042	-1.18995	1.41421	1030.95	1029.53	360.455	256.786	103.669	217.759	0.211513	0.628191	-0.161466	131	9	815	90.5556	36.8701	4.09667	0.776789	0.132733	35.1538	29.5186	1.19091	20674.9	16007.8	1.29155	25.368	19.6415	1.29155	0.00209824	157	255	98	201.616	200	157.048	31.7862	-0.0290393
CP09232018001E11_ICA09242018EXP001_C10000_FLD015_EX-Brightfield_EM-dsRed_507_1621.tif	Parental cells	26.5	24.5	0	255	255	136.605	121	15.6045	73.279	0.287369	-0.140362	-1.18374	0	1013.26	1013.26	333.579	191.965	141.614	215.892	0.213066	0.787919	-0.00591608	122	13	1366	105.077	4.82843	0.371418	0.805949	0.00135816	45.1634	38.5101	1.17277	39974.1	33489	1.19365	29.2636	24.5161	1.19365	0.00187724	147	255	108	197.052	194	147.053	34.4785	-0.0463135
CP09232018001E11_ICA09242018EXP001_C10000_FLD015_EX-Brightfield_EM-dsRed_594_242.tif	Parental cells	24	25.5	0	255	255	141.794	183	-41.2063	73.8064	0.289437	-0.221788	-1.17068	0	1036.33	1036.33	383.942	236.816	147.125	219.748	0.212045	0.492719	-0.451844	143	23	1083	47.087	53.6985	2.33472	0.921912	0.211878	37.7665	36.5117	1.03437	23782.4	15919.2	1.49394	21.9597	14.6992	1.49394	0.00599151	183	255	72	212.832	217	183.035	25.0045	0.0188786
CP09232018001E11_ICA09242018EXP001_C10000_FLD015_EX-Brightfield_EM-dsRed_626_690.tif	Parental cells	25	24.5	0	255	255	140.919	148	-7.08122	72.503	0.284325	-0.216794	-1.11921	0	1013.83	1013.83	365.901	180.192	185.709	215.344	0.212406	0.613454	-0.18857	149	21	1032	49.1429	104.225	4.96311	0.919178	0.83764	38.7862	33.8776	1.14489	27048.8	15148.5	1.78558	26.2101	14.6787	1.78558	0.00465492	181	255	74	212.192	207	181.036	25.2486	0.091835
CP09232018001E11_ICA09242018EXP001_C10000_FLD015_EX-Brightfield_EM-dsRed_635_172.tif	Parental cells	16	22.5	0	255	255	142.932	165	-22.0681	73.7974	0.289401	-0.274497	-1.12982	0	1025.96	1025.96	404.156	94.1796	309.977	232.288	0.226411	0.458503	-0.537432	118	8	776	97	20.7279	2.59099	0.801042	0.0440595	36.8067	26.8439	1.37114	21245.8	14712.2	1.44409	27.3786	18.959	1.44409	0.0028755	165	255	90	202.777	204	165.044	31.0773	-0.000255
CP09232018001E11_ICA09242018EXP001_C10000_FLD015_EX-Brightfield_EM-dsRed_697_286.tif	Parental cells	29	23.5	0	255	255	141.08	186	-44.9204	73.6841	0.288957	-0.203761	-1.17793	0	1020	1020	357.679	157.383	200.296	220.157	0.21584	0.729247	-0.0244521	147	21	1162	55.3333	11.8995	0.566643	0.975209	0.00969708	41.7245	35.4589	1.1767	37092.8	16713	2.2194	31.9215	14.3829	2.2194	0.00258967	186	255	69	213.974	215	186.034	24.0363	0.108173
CP09232018001E11_ICA09242018EXP001_C10000_FLD015_EX-Brightfield_EM-dsRed_793_801.tif	Parental cells	20	32.5	0	255	255	135.969	173	-37.0308	73.3089	0.287486	-0.125809	-1.18441	0	1048.94	1048.94	380.452	370.817	9.63554	213.584	0.203619	0.527685	-0.214904	128	13	1305	100.385	11.0711	0.851621	0.908793	0.0074741	51.8202	32.0643	1.61613	41454.9	27540.3	1.50525	31.7662	21.1037	1.50525	0.00161598	150	255	105	199.331	195	173.043	33.1896	-0.0575089
CP09232018001E11_ICA09242018EXP001_C10000_FLD015_EX-Brightfield_EM-dsRed_93_1892.tif	Parental cells	22	22	0	255	255	135.854	97	38.8543	72.346	0.28371	-0.123424	-1.14461	0	1073.39	1073.39	344.664	211.743	132.921	214.993	0.200294	0.805016	0.255106	122	10	1014	101.4	390.274	39.0274	0.797592	11.9534	36.2584	35.6073	1.01829	33560.2	30404.2	1.1038	33.0969	29.9844	1.1038	0.0016835	144	255	111	195.475	197	144.054	34.9642	0.0032637
CP09232018001E11_ICA09242018EXP001_C10000_FLD015_EX-Brightfield_EM-dsRed_988_293.tif	Parental cells	26	27	0	255	255	134.682	137	-2.31802	73.1824	0.28699	-0.125646	-1.18477	0	1036.87	1036.87	324.54	159.986	164.554	216.434	0.208738	0.779487	-0.0526721	138	23	1296	56.3478	27.2132	1.18318	0.9039	0.045472	44.0365	37.4716	1.1752	33368.1	20844.5	1.60081	25.747	16.0837	1.60081	0.00327934	160	255	95	202.714	208	160.046	30.0097	0.0259799
CP09232018001E11_ICA09242018EXP001_C10000_FLD015_EX-Brightfield_EM-dsRed_9_298.tif	Parental cells	25.5	19	0	255	255	136.252	148	-11.7477	73.4766	0.288144	-0.145376	-1.18515	0	987.623	987.623	381.238	345.282	35.9557	221.816	0.224595	0.615347	-0.355447	149	14	815	58.2143	219.38	15.67	1.07402	4.69922	38.66	26.8414	1.44031	22025.6	10042.7	2.19319	27.0253	12.3224	2.19319	0.00419158	173	255	82	209.101	210	173.04	26.8154	0.0283997
CP09232018001E11_ICA09242018EXP001_C10000_FLD016_EX-Brightfield_EM-dsRed_1382_962.tif	Parental cells	19.5	24.5	0	255	255	135.755	133	2.75458	73.8981	0.289796	-0.125673	-1.18978	0	1018.54	1018.54	349.588	169.094	180.494	212.719	0.208847	0.650072	-0.152576	134	7	914	130.571	120.853	17.2647	0.873388	1.27162	38.2989	30.3858	1.26042	24612.9	23106.1	1.06521	26.9288	25.2802	1.06521	0.0021108	157	255	98	202.397	200	157.048	31.6689	-0.027277
CP09232018001E11_ICA09242018EXP001_C10000_FLD016_EX-Brightfield_EM-dsRed_1412_359.tif	Parental cells	24.5	24.5	0	255	255	135.446	173	-37.5535	73.3699	0.287725	-0.134912	-1.18714	3.16228	1019.02	1015.86	342.423	302.762	39.6613	217.565	0.214168	0.7531	0.0136235	127	9	1212	134.667	324.818	36.0909	0.791181	6.92737	40.2616	38.3284	1.05044	38260.5	22951.6	1.66701	31.5681	18.937	1.66701	0.00266841	149	255	106	198.563	193	172.987	33.0084	-0.0442216
CP09232018001E11_ICA09242018EXP001_C10000_FLD016_EX-Brightfield_EM-dsRed_1520_384.tif	Parental cells	24	26.5	0	255	255	135.848	136	-0.15173	73.1483	0.286856	-0.142493	-1.16191	0	1019.23	1019.23	346.893	177.17	169.723	217.098	0.213003	0.662256	-0.130973	137	19	1184	62.3158	14.4853	0.762383	0.852211	0.0141024	40.8953	36.8628	1.10939	42553.6	15188.8	2.80164	35.9406	12.8284	2.80164	0.00323315	159	255	96	203.106	199	159.047	30.4747	-0.0254678
CP09232018001E11_ICA09242018EXP001_C10000_FLD016_EX-Brightfield_EM-dsRed_1762_962.tif	Parental cells	26.5	25	0	255	255	135.909	126	9.90868	73.6869	0.288968	-0.14445	-1.1662	0	1027.32	1027.32	341.018	242.785	98.2324	213.265	0.207592	0.60807	-0.296093	127	9	1341	149	2.82843	0.31427	0.800843	0.000475	42.2869	40.3769	1.0473	42355.3	29495.7	1.43598	31.5849	21.9953	1.43598	0.00212053	151	255	104	198.898	193	151.051	33.3721	-0.00402781
CP09232018001E11_ICA09242018EXP001_C10000_FLD016_EX-Brightfield_EM-dsRed_1944_602.tif	Parental cells	27.5	22.5	0	255	255	135.62	124	11.6198	73.2924	0.287421	-0.132624	-1.16777	0	1020.07	1020.07	321.466	69.7314	251.735	213.004	0.208813	0.793612	0.177118	125	7	1271	181.571	29.3137	4.18767	0.814018	0.0538005	45.9331	35.2314	1.30375	54054.8	37134.2	1.45566	42.5293	29.2165	1.45566	0.00114081	148	255	107	197.407	205	148.052	34.0439	-0.00487589
CP09232018001E11_ICA09242018EXP001_C10000_FLD016_EX-Brightfield_EM-dsRed_208_1391.tif	Parental cells	23.5	30	0	255	255	145.082	169	-23.9184	72.4155	0.283982	-0.277858	-1.09298	0	1062.09	1062.09	381.003	151.431	229.572	217.6	0.204879	0.49296	-0.409738	119	13	1514	116.462	538.039	41.3876	0.860165	15.2157	50.0901	38.4843	1.30157	69291.9	45189	1.53338	45.7674	29.8474	1.53338	0.00105723	169	255	86	204.081	207	169.042	30.2953	0.0816585
CP09232018001E11_ICA09242018EXP001_C10000_FLD016_EX-Brightfield_EM-dsRed_375_814.tif	Parental cells	26.5	27	0	255	255	141.143	124	17.1433	73.5323	0.288362	-0.23029	-1.15473	0	1019	1019	394.346	328.389	65.9575	222.733	0.21858	0.519825	-0.383841	125	9	1469	163.222	7.65685	0.850762	0.806676	0.00317592	44.4448	42.0834	1.05611	57444.9	52534.6	1.09347	39.1048	35.7621	1.09347	0.00108975	164	255	91	203.428	199	164.044	30.8155	-0.0261738
CP09232018001E11_ICA09242018EXP001_C10000_FLD016_EX-Brightfield_EM-dsRed_438_851.tif	Parental cells	21	26.5	0	255	255	137.765	128	9.76505	73.0098	0.286313	-0.159979	-1.16336	0	984.203	984.203	371.82	355.62	16.1993	212.759	0.216173	0.500602	-0.412172	129	17	1103	64.8824	191.522	11.266	0.826587	2.64637	43.0693	32.6075	1.32084	26437	18397.4	1.43699	23.9682	16.6794	1.43699	0.00363402	157	255	98	201.549	206	157.048	31.7533	-0.0488727
CP09232018001E11_ICA09242018EXP001_C10000_FLD016_EX-Brightfield_EM-dsRed_439_694.tif	Parental cells	33	14	0	255	255	139.391	168	-28.6088	73.6932	0.288993	-0.185254	-1.18602	0	1067.96	1067.96	399.664	365.024	34.6401	226.042	0.211659	0.432442	-0.520212	131	16	905	56.5625	47.6985	2.98116	1.19387	0.200056	52.0164	22.1523	2.34813	23294.8	10411.4	2.23744	25.7401	11.5043	2.23744	0.00560685	168	255	87	205.004	198	168.043	29.5127	0.0430797
CP09232018001E11_ICA09242018EXP001_C10000_FLD016_EX-Brightfield_EM-dsRed_482_653.tif	Parental cells	27	29	0	255	255	140.219	138	2.21935	73.6515	0.288829	-0.200865	-1.16432	0	1068.63	1068.63	383.607	315.161	68.4464	226.129	0.211607	0.591903	-0.326896	139	22	1436	65.2727	5.65685	0.25713	0.880628	0.00177331	44.1969	41.3688	1.06836	41881.7	26929.2	1.55525	29.1655	18.7529	1.55525	0.00342694	172	255	83	208.94	204	172.041	27.8029	-0.0778196
CP09232018001E11_ICA09242018EXP001_C10000_FLD016_EX-Brightfield_EM-dsRed_511_41.tif	Parental cells	22	26	0	255	255	138.211	155	-16.7893	73.8793	0.289723	-0.151305	-1.1873	0	1033.17	1033.17	356.265	94.8422	261.423	225.543	0.218301	0.659458	-0.24196	124	13	1183	91	7.65685	0.588989	0.842707	0.00394372	42.5892	35.3668	1.20422	30423.7	18690.7	1.62774	25.7174	15.7994	1.62774	0.00284885	155	255	100	200.468	209	155.049	33.3837	-0.0369701
CP09232018001E11_ICA09242018EXP001_C10000_FLD016_EX-Brightfield_EM-dsRed_569_537.tif	Parental cells	24	24	0	255	255	143.923	173	-29.0773	73.8386	0.289563	-0.254692	-1.15166	0	1055	1055	408.339	327.628	80.711	223.073	0.211443	0.406761	-0.53438	123	12	1197	99.75	4.82843	0.402369	0.764324	0.00154991	39.6897	38.3996	1.0336	44211.4	39844.6	1.1096	36.9351	33.2871	1.10959	0.00152884	173	255	82	206.414	209	173.04	29.2881	0.105958
CP09232018001E11_ICA09242018EXP001_C10000_FLD016_EX-Brightfield_EM-dsRed_620_626.tif	Parental cells	21.5	19	0	255	255	139.32	141	-1.67993	72.0607	0.282591	-0.20049	-1.12316	0	1010.55	1010.55	389.711	140.135	249.576	223.831	0.221494	0.503002	-0.461058	142	15	733	48.8667	12.4853	0.832352	0.932541	0.0169232	32.1983	28.9855	1.11084	12496.5	5625.57	2.22138	17.0484	7.67472	2.22138	0.00737991	174	255	81	207.377	212	174.04	26.968	0.132957
CP09232018001E11_ICA09242018EXP001_C10000_FLD016_EX-Brightfield_EM-dsRed_629_1838.tif	Parental cells	24	24.5	0	255	255	138.557	137	1.55655	72.8499	0.285686	-0.178331	-1.14741	0	1009.84	1009.84	384.966	325.437	59.5289	214.323	0.212234	0.45012	-0.479487	138	14	1088	77.7143	28.3848	2.02748	0.854565	0.0589294	37.6948	36.75	1.02571	27636.6	20159	1.37093	25.4013	18.5285	1.37093	0.00271777	166	255	89	205.684	210	166.043	29.1535	0.0222389
CP09232018001E11_ICA09242018EXP001_C10000_FLD016_EX-Brightfield_EM-dsRed_629_618.tif	Parental cells	21	35	0	255	255	138.676	137	1.67585	73.0464	0.286457	-0.160065	-1.17621	0	1004.39	1004.39	385.22	182.438	202.782	218.769	0.217813	0.501343	-0.422957	138	20	1361	68.05	9.89949	0.494975	1.0503	0.00573005	56.2823	30.789	1.828	29304.5	14880.6	1.96931	21.5316	10.9336	1.96931	0.00339043	168	255	87	206.483	216	168.043	28.9196	-0.0265121
CP09232018001E11_ICA09242018EXP001_C10000_FLD016_EX-Brightfield_EM-dsRed_673_656.tif	Parental cells	21	18.5	0	255	255	137.424	153	-15.5759	73.7026	0.28903	-0.147249	-1.17926	0	1008.03	1008.03	378.618	253.977	124.641	219.649	0.217899	0.514032	-0.45589	124	11	801	72.8182	347.889	31.6263	0.832488	12.0238	34.6883	29.4008	1.17984	26337.8	21241.2	1.23994	32.8812	26.5184	1.23994	0.00150747	153	255	102	199.628	205	153.05	33.5276	-0.0473793
CP09232018001E11_ICA09242018EXP001_C10000_FLD016_EX-Brightfield_EM-dsRed_679_1990.tif	Parental cells	23.5	18.5	0	255	255	135.83	181	-45.1696	73.468	0.28811	-0.153993	-1.18948	0	1033.15	1033.15	350.152	292.591	57.5608	221.69	0.214576	0.738899	0.0781444	128	11	871	79.1818	295.019	26.8199	0.863764	7.95194	39.0231	28.4188	1.37314	22998.7	14834.9	1.55032	26.405	17.032	1.55032	0.00290619	153	255	102	199.701	200	180.968	31.7747	-0.0294623
CP09232018001E11_ICA09242018EXP001_C10000_FLD016_EX-Brightfield_EM-dsRed_684_601.tif	Parental cells	18	30	0	255	255	141.175	160	-18.8245	73.9712	0.290083	-0.208067	-1.17119	0	1016.01	1016.01	378.763	228.205	150.558	214.107	0.210734	0.51122	-0.387911	120	10	1149	114.9	13.0711	1.30711	0.813269	0.0118329	48.405	30.2232	1.60158	38898.5	25577.9	1.52078	33.8542	22.261	1.52078	0.00181147	160	255	95	202.017	197	160.046	32.4781	-0.0350971
CP09232018001E11_ICA09242018EXP001_C10000_FLD016_EX-Brightfield_EM-dsRed_713_1184.tif	Parental cells	27.5	27	0	255	255	143.765	130	13.765	73.4501	0.28804	-0.269673	-1.11835	0	1080.46	1080.46	376.762	196.255	180.507	215.974	0.199891	0.635946	-0.0813202	131	18	1459	81.0556	85.9828	4.77682	0.808413	0.403234	45.9762	40.4048	1.13789	65222.5	45494.4	1.43364	44.7036	31.1819	1.43364	0.00120474	175	255	80	208.451	211	175.039	28.0178	0.0419209
CP09232018001E11_ICA09242018EXP001_C10000_FLD016_EX-Brightfield_EM-dsRed_740_1922.tif	Parental cells	22.5	22	0	255	255	139.325	129	10.3253	72.9137	0.285936	-0.189779	-1.12582	0	1006.79	1006.79	367.1	241.867	125.234	207.382	0.205982	0.548605	-0.141833	130	18	978	54.3333	258.049	14.336	0.83234	5.4182	37.337	33.3511	1.11951	26743.3	20437.5	1.30854	27.3449	20.8972	1.30854	0.00348902	162	255	93	203.072	210	162.045	30.9749	0.0247652
CP09232018001E11_ICA09242018EXP001_C10000_FLD016_EX-Brightfield_EM-dsRed_771_1084.tif	Parental cells	18	24	0	255	255	139.035	139	0.0353009	73.3462	0.287632	-0.188866	-1.15785	0	1016.95	1016.95	373.762	216.5	157.262	218.975	0.215325	0.600148	-0.162839	140	14	785	56.0714	2.82843	0.202031	0.936944	0.000811	36.7706	27.1819	1.35276	18954.3	15422	1.22904	24.1456	19.6459	1.22904	0.00330715	169	255	86	207.676	198	169.042	28.2635	-0.049235
CP09232018001E11_ICA09242018EXP001_C10000_FLD016_EX-Brightfield_EM-dsRed_918_240.tif	Parental cells	22.5	26.5	0	255	255	137.441	169	-31.5589	73.2274	0.287166	-0.168122	-1.16251	0	1016.36	1016.36	359.025	299.748	59.2771	221.206	0.217645	0.558792	-0.476953	140	18	1085	60.2778	439.085	24.3936	0.84879	14.1403	41.3316	33.4239	1.23659	38043.5	21949.3	1.73324	35.0631	20.2298	1.73324	0.00240087	169	255	86	206.265	211	169.042	28.225	0.0671252
CP09232018001E11_ICA09242018EXP001_C10000_FLD017_EX-Brightfield_EM-dsRed_113_1729.tif	Parental cells	22	22	0	255	255	139.825	126	13.8254	72.2282	0.283248	-0.188977	-1.14167	0	1001.04	1001.04	377.49	103.623	273.866	217.517	0.217291	0.579437	-0.290062	127	11	978	88.9091	406.257	36.9325	0.814143	13.4293	36.1545	34.4418	1.04973	27413.5	18640.3	1.47066	28.0301	19.0596	1.47066	0.00382187	162	255	93	201.894	191	162.045	30.9532	0.0591443
CP09232018001E11_ICA09242018EXP001_C10000_FLD017_EX-Brightfield_EM-dsRed_1150_477.tif	Parental cells	19.5	22	0	255	255	136.278	167	-30.722	74.287	0.291322	-0.143937	-1.22293	2.82843	1056.55	1053.73	349.531	144.834	204.697	225.167	0.213687	0.769257	-0.0153862	138	9	793	88.1111	146.752	16.3058	0.9367	2.16116	33.5497	30.095	1.11479	15393.6	10422.9	1.4769	19.4119	13.1437	1.4769	0.00409069	167	255	88	205.694	211	167.043	28.8091	0.0177255
CP09232018001E11_ICA09242018EXP001_C10000_FLD017_EX-Brightfield_EM-dsRed_1214_1880.tif	Parental cells	21	24.5	0	255	255	136.627	101	35.6273	72.7124	0.285147	-0.123308	-1.14926	0	1057.85	1057.85	351.913	113.636	238.277	210.551	0.199038	0.68404	-0.00965498	129	16	1025	64.0625	336.174	21.0109	0.958862	8.77392	38.6875	33.7336	1.14685	32797.6	24674.5	1.32921	31.9977	24.0727	1.32921	0.0023516	150	255	105	199.56	192	150.051	33.519	-0.053901
CP09232018001E11_ICA09242018EXP001_C10000_FLD017_EX-Brightfield_EM-dsRed_1217_1846.tif	Parental cells	19.5	25.5	0	255	255	139.002	159	-19.9985	73.3361	0.287593	-0.181107	-1.15839	0	1053.04	1053.04	392.649	187.161	205.488	226.94	0.21551	0.506946	-0.508533	125	10	1024	102.4	2.82843	0.282843	0.86001	0.000622	41.6541	31.3006	1.33078	27605.8	21262.1	1.29836	26.9587	20.7638	1.29836	0.0024701	159	255	96	201.016	210	159.047	32.1573	0.0376368
CP09232018001E11_ICA09242018EXP001_C10000_FLD017_EX-Brightfield_EM-dsRed_1240_606.tif	Parental cells	24	32.5	0	255	255	136.236	111	25.2356	72.971	0.286161	-0.141074	-1.16328	0	1023.14	1023.14	337.729	117.901	219.829	206.297	0.201632	0.774277	0.24842	139	19	1434	75.4737	5.65685	0.297729	1.08453	0.00177579	49.665	36.7629	1.35095	52692.9	44815.3	1.17578	36.7454	31.2519	1.17578	0.00152147	164	255	91	204.121	201	164.044	29.6905	0.0495561
CP09232018001E11_ICA09242018EXP001_C10000_FLD017_EX-Brightfield_EM-dsRed_1495_1570.tif	Parental cells	22.5	27	0	255	255	140.404	127	13.4037	72.9831	0.286208	-0.179499	-1.13327	0	1000	1000	357.785	142.578	215.207	208.163	0.208163	0.630265	-0.143275	128	15	1219	81.2667	441.227	29.4152	0.774042	12.709	44.281	35.0507	1.26334	40839.2	28243.3	1.44598	33.5022	23.1692	1.44598	0.00195847	158	255	97	203.146	214	158.047	32.3447	-0.0831716
CP09232018001E11_ICA09242018EXP001_C10000_FLD017_EX-Brightfield_EM-dsRed_152_483.tif	Parental cells	28	25.5	0	255	255	137.738	118	19.7384	73.2949	0.287431	-0.168727	-1.16142	0	1072.63	1072.63	350.368	43.9948	306.374	221.941	0.206912	0.695188	-0.189377	149	21	1192	56.7619	16.4853	0.785013	1.14157	0.0181429	40.8943	37.1127	1.10189	40681	23794.8	1.70966	34.1283	19.9621	1.70966	0.00310053	178	255	77	210.926	218	178.038	25.6073	0.0663327
CP09232018001E11_ICA09242018EXP001_C10000_FLD017_EX-Brightfield_EM-dsRed_1561_1582.tif	Parental cells	20.5	25	0	255	255	135.1	109	26.0995	73.3079	0.287482	-0.111422	-1.18268	0	1030.78	1030.78	366.528	195.284	171.244	216.696	0.210226	0.63688	-0.191361	129	12	1018	84.8333	52.2843	4.35702	0.8052	0.21369	38.5329	33.6377	1.14552	30646.5	21182.1	1.44681	30.1046	20.8076	1.44681	0.00191132	150	255	105	199.092	204	150.051	33.2172	-0.0365588
CP09232018001E11_ICA09242018EXP001_C10000_FLD017_EX-Brightfield_EM-dsRed_1599_1586.tif	Parental cells	18.5	25.5	0	255	255	136.616	146	-9.38368	73.9594	0.290037	-0.131958	-1.19897	0	1034.61	1034.61	363.42	179.844	183.576	218.32	0.211016	0.635889	-0.186152	147	20	807	40.35	4.24264	0.212132	1.05922	0.00177496	36.2448	28.349	1.27852	16618.1	8004.62	2.07606	20.5924	9.91899	2.07606	0.00609381	169	255	86	209.426	214	195.019	27.6793	-0.104939
CP09232018001E11_ICA09242018EXP001_C10000_FLD017_EX-Brightfield_EM-dsRed_1726_589.tif	Parental cells	27	24	0	255	255	136.587	147	-10.4132	73.2568	0.287282	-0.142314	-1.1784	0	1047.94	1047.94	325.297	264.032	61.2654	212.196	0.202489	0.869183	0.412334	120	10	1385	138.5	155.823	15.5823	0.701556	1.3951	45.1835	39.0284	1.15771	49175.4	32270.7	1.52384	35.5057	23.3002	1.52384	0.00207397	147	255	108	196.064	193	147.053	34.881	-0.00340383
CP09232018001E11_ICA09242018EXP001_C10000_FLD017_EX-Brightfield_EM-dsRed_1730_561.tif	Parental cells	25.5	21.5	0	255	255	134.476	115	19.4761	73.1113	0.286711	-0.0934711	-1.18205	0	1038.52	1038.52	339.652	123.729	215.923	208.587	0.200851	0.718391	0.0387639	135	9	1042	115.778	27.0711	3.0079	0.865946	0.0559672	39.652	33.459	1.18509	26973.6	14371.5	1.87688	25.8863	13.7922	1.87688	0.0023166	151	255	104	200.764	201	169.045	32.3686	-0.0581479
CP09232018001E11_ICA09242018EXP001_C10000_FLD017_EX-Brightfield_EM-dsRed_1784_547.tif	Parental cells	20	26.5	0	255	255	135.053	101	34.0533	73.0174	0.286343	-0.11362	-1.17124	0	1080.46	1080.46	341.886	280.666	61.2192	206.955	0.191544	0.721608	-0.0417518	124	11	1100	100	317.99	28.9082	0.865177	7.31516	43.7598	32.0057	1.36725	44362	27513	1.6124	40.3291	25.0118	1.6124	0.00228575	144	255	111	195.93	198	144.054	34.9548	-0.0296606
CP09232018001E11_ICA09242018EXP001_C10000_FLD017_EX-Brightfield_EM-dsRed_29_1663.tif	Parental cells	18	32	0	255	255	140.618	107	33.6181	72.9769	0.286184	-0.217163	-1.12705	0	1008.64	1008.64	348.268	116.23	232.038	214.637	0.212797	0.686552	-0.109731	145	16	1003	62.6875	24.3848	1.52405	1.17468	0.0471766	44.723	28.5548	1.56622	31466.4	15481.2	2.03255	31.3723	15.4349	2.03255	0.00384735	179	255	76	211.119	208	179.037	25.8104	0.0360757
CP09232018001E11_ICA09242018EXP001_C10000_FLD017_EX-Brightfield_EM-dsRed_2_873.tif	Parental cells	27.5	32	0	255	255	140.756	139	1.75568	74.2426	0.291148	-0.208959	-1.16346	0	1056.48	1056.48	368.247	262.056	106.191	217.956	0.206304	0.581534	-0.165772	140	30	1601	53.3667	11.6569	0.388562	0.857521	0.00675401	48.952	41.642	1.17554	63295.1	37436.1	1.69075	39.5347	23.383	1.69075	0.0028266	176	255	79	210.536	209	176.039	27.2454	-0.0365803
CP09232018001E11_ICA09242018EXP001_C10000_FLD017_EX-Brightfield_EM-dsRed_497_861.tif	Parental cells	27	25.5	0	255	255	137.155	138	-0.84459	73.4652	0.288099	-0.144383	-1.17004	0	1015.97	1015.97	365.013	343.288	21.7257	208.192	0.204919	0.530296	-0.213744	139	23	1259	54.7391	15.8995	0.691282	0.866975	0.0159783	41.8181	38.3329	1.09092	38338.3	30379.4	1.26198	30.4514	24.1298	1.26198	0.00307134	163	255	92	205.766	209	187.956	29.7917	-0.0523729
CP09232018001E11_ICA09242018EXP001_C10000_FLD017_EX-Brightfield_EM-dsRed_543_1982.tif	Parental cells	29.5	25	0	255	255	134.513	136	-1.48746	73.1606	0.286904	-0.108456	-1.17888	0	984.937	984.937	338.799	163.515	175.284	202.955	0.206059	0.567174	-0.287098	137	19	1378	72.5263	2.82843	0.148865	0.88772	0.000462	46.1797	37.9934	1.21546	39023.4	22961	1.69955	28.3189	16.6626	1.69955	0.00336886	154	255	101	201.627	202	154.049	31.5226	-0.0350241
CP09232018001E11_ICA09242018EXP001_C10000_FLD017_EX-Brightfield_EM-dsRed_544_1911.tif	Parental cells	24.5	23.5	0	255	255	137.618	131	6.61832	72.8966	0.285869	-0.175288	-1.1542	0	1076.22	1076.22	372.738	128.222	244.517	232.379	0.215921	0.627148	-0.401323	132	12	1120	93.3333	4.24264	0.353553	0.803695	0.00127892	39.1099	36.4621	1.07262	25409.8	13119.8	1.93675	22.6873	11.7141	1.93675	0.00451114	160	255	95	202.207	205	160.046	30.6991	0.0143629
CP09232018001E11_ICA09242018EXP001_C10000_FLD017_EX-Brightfield_EM-dsRed_628_802.tif	Parental cells	28	17	0	255	255	136.937	180	-43.063	73.3008	0.287454	-0.153965	-1.17062	0	1003.36	1003.36	395.783	397.815	-2.03247	222.085	0.221342	0.458424	-0.52196	125	11	976	88.7273	423.345	38.4859	0.954636	14.6127	44.4426	27.9615	1.58942	35130.9	23625.6	1.48698	35.9947	24.2066	1.48698	0.00148263	151	255	104	199.111	200	180.024	32.9927	-0.0348528
CP09232018001E11_ICA09242018EXP001_C10000_FLD017_EX-Brightfield_EM-dsRed_68_1622.tif	Parental cells	27	30.5	0	255	255	143.878	168	-24.1223	73.3158	0.287513	-0.256551	-1.13482	0	1053.59	1053.59	367.739	150.219	217.521	219.519	0.208353	0.55674	-0.430048	122	24	1732	72.1667	85.4975	3.56239	0.747618	0.335853	50.9771	43.2597	1.1784	75177.3	48916.9	1.53684	43.4049	28.243	1.53684	0.00212465	168	255	87	204.752	207	168.043	30.5616	0.00593409
CP09232018001E11_ICA09242018EXP001_C10000_FLD017_EX-Brightfield_EM-dsRed_864_1484.tif	Parental cells	27.5	32	0	255	255	138.268	134	4.26847	73.2433	0.287229	-0.158249	-1.15666	0	1026.31	1026.31	377.798	310.7	67.097	211.762	0.206333	0.535276	-0.307263	135	22	1671	75.9545	474.34	21.5609	0.93168	10.715	50.7194	41.9481	1.2091	59928.1	49327	1.21492	35.8636	29.5194	1.21492	0.00130347	163	255	92	204.624	211	163.045	30.4909	-0.00710293
CP09232018001E11_ICA09242018EXP001_C10000_FLD017_EX-Brightfield_EM-dsRed_935_1069.tif	Parental cells	32.5	22.5	0	255	255	132.928	171	-38.0721	73.2802	0.287373	-0.0861417	-1.20271	0	1006.02	1006.02	324.933	237.75	87.183	220.98	0.219658	0.821431	0.0491921	139	14	1343	95.9286	192.794	13.771	0.959107	2.20242	49.9835	34.2105	1.46106	41056.4	19098.5	2.14973	30.5707	14.2207	2.14973	0.0026687	153	255	102	201.442	197	170.997	31.0025	-0.0132841
CP09232018001E11_ICA09242018EXP001_C10000_FLD017_EX-Brightfield_EM-dsRed_95_1727.tif	Parental cells	21.5	21.5	0	255	255	140.979	175	-34.0211	73.4524	0.288048	-0.210185	-1.16882	0	1029.01	1029.01	377.043	118.577	258.466	228.208	0.221775	0.632173	-0.273946	134	13	882	67.8461	368.659	28.3584	0.941354	12.2623	34.543	32.5101	1.06253	25676.3	17372.4	1.478	29.1115	19.6966	1.478	0.00361203	175	255	80	207.844	205	175.039	27.6032	0.110807
CP09232018001E11_ICA09242018EXP001_C10000_FLD018_EX-Brightfield_EM-dsRed_1176_738.tif	Parental cells	23.5	21.5	0	255	255	139.618	176	-36.382	73.7878	0.289364	-0.183376	-1.17214	0	1025	1025	395.407	334.328	61.0797	221.212	0.215816	0.504342	-0.384203	142	16	905	56.5625	98.9533	6.18458	0.893898	0.860998	36.5031	31.5667	1.15638	21423.5	13416.8	1.59677	23.6724	14.8251	1.59677	0.0037016	176	255	79	209.908	205	176.039	27.1006	0.0223203
CP09232018001E11_ICA09242018EXP001_C10000_FLD018_EX-Brightfield_EM-dsRed_1206_1365.tif	Parental cells	25	24.5	0	255	255	137.789	153	-15.2106	73.9289	0.289917	-0.176594	-1.18361	0	1034.16	1034.16	369.041	284.799	84.2422	224.346	0.216935	0.612122	-0.333075	154	22	981	44.5909	17.5563	0.798016	1.00955	0.0250029	36.5444	34.1789	1.06921	24600.4	13360	1.84134	25.0768	13.6188	1.84134	0.00458932	181	255	74	213.213	205	181.036	24.5894	0.0189113
CP09232018001E11_ICA09242018EXP001_C10000_FLD018_EX-Brightfield_EM-dsRed_1212_1314.tif	Parental cells	25	26	0	255	255	139.046	142	-2.95385	73.6082	0.28866	-0.191935	-1.17508	0	1045.56	1045.56	373.683	259.347	114.335	214.488	0.205142	0.565616	-0.346643	143	19	1155	60.7895	98.7107	5.1953	1.03181	0.671331	41.6474	35.3105	1.17946	34656.4	21950.3	1.57886	30.0055	19.0046	1.57886	0.00216193	175	255	80	209.166	201	175.039	27.0034	0.0577206
CP09232018001E11_ICA09242018EXP001_C10000_FLD018_EX-Brightfield_EM-dsRed_1215_658.tif	Parental cells	37	21.5	0	255	255	135.873	146	-10.127	73.4698	0.288117	-0.137609	-1.1754	0	980.495	980.495	364.089	273.849	90.2394	212.881	0.217116	0.501075	-0.420762	147	25	1361	54.44	2.82843	0.113137	1.07042	0.000468	56.9743	30.4151	1.87322	30825.5	17370	1.77463	22.6491	12.7627	1.77463	0.00489451	170	255	85	207.961	207	170.042	27.6826	0.0177773
CP09232018001E11_ICA09242018EXP001_C10000_FLD018_EX-Brightfield_EM-dsRed_1256_774.tif	Parental cells	25	20.5	0	255	255	135.318	126	9.31756	74.0218	0.290282	-0.15051	-1.19859	0	1010.15	1010.15	329.337	159.808	169.529	223.598	0.221352	0.697431	-0.309751	127	11	1037	94.2727	2.82843	0.25713	0.811144	0.000614	38.9009	33.9414	1.14612	33442.2	18834.5	1.77558	32.249	18.1625	1.77558	0.00170145	150	255	105	198.771	195	174.993	32.9164	-0.04302
CP09232018001E11_ICA09242018EXP001_C10000_FLD018_EX-Brightfield_EM-dsRed_1333_857.tif	Parental cells	21	24.5	0	255	255	137.414	171	-33.5855	73.5277	0.288344	-0.148177	-1.18161	0	1025.45	1025.45	378.183	194.274	183.909	220.982	0.215498	0.531207	-0.41165	144	20	904	45.2	20.1421	1.00711	0.895	0.0357135	35.5875	32.3431	1.10031	19747.5	8211.02	2.405	21.8446	9.08299	2.405	0.00580298	171	255	84	208.513	216	171.041	27.6397	-0.00882765
CP09232018001E11_ICA09242018EXP001_C10000_FLD018_EX-Brightfield_EM-dsRed_1426_853.tif	Parental cells	25.5	26.5	0	255	255	139.028	111	28.0285	72.8143	0.285546	-0.178935	-1.15709	0	1032.72	1032.72	398.594	272.298	126.296	219.556	0.2126	0.430289	-0.540972	146	25	1169	46.76	5.65685	0.226274	0.889882	0.00217834	39.8206	37.378	1.06535	21427.9	10441.1	2.05226	18.3301	8.93167	2.05226	0.00570307	177	255	78	209.934	201	177.038	26.2413	0.0812129
CP09232018001E11_ICA09242018EXP001_C10000_FLD018_EX-Brightfield_EM-dsRed_1620_960.tif	Parental cells	25.5	24	0	255	255	138.505	159	-20.4947	73.7059	0.289043	-0.196976	-1.17386	0	1080.46	1080.46	345.402	331.313	14.0888	216.993	0.200834	0.74281	-0.0100559	124	17	1264	74.3529	15.0711	0.886533	0.846205	0.0142998	44.3913	36.2542	1.22445	45461.1	23594.6	1.92676	35.9661	18.6666	1.92676	0.00235258	159	255	96	200.84	190	159.047	31.5256	0.0189986
CP09232018001E11_ICA09242018EXP001_C10000_FLD018_EX-Brightfield_EM-dsRed_1652_346.tif	Parental cells	23	22	0	255	255	135.111	152	-16.8893	73.3663	0.287711	-0.109551	-1.17931	0	1016.64	1016.64	384.971	204.519	180.452	216.559	0.213015	0.528109	-0.168117	131	12	994	82.8333	18.4853	1.54044	0.826286	0.0273562	36.6994	34.4856	1.0642	24170.8	12884	1.87603	24.3167	12.9618	1.87603	0.00297023	152	255	103	199.881	205	152.05	32.7478	-0.00559298
CP09232018001E11_ICA09242018EXP001_C10000_FLD018_EX-Brightfield_EM-dsRed_1663_959.tif	Parental cells	26	20	0	255	255	140.183	147	-6.81683	73.8286	0.289524	-0.209892	-1.17457	0	1016.2	1016.2	388.92	279.851	109.069	224.995	0.221409	0.486516	-0.466733	148	16	883	55.1875	11.6569	0.728553	0.980498	0.0122459	40.8023	27.5541	1.48081	19480.2	13047.3	1.49305	22.0614	14.7761	1.49305	0.0048987	184	255	71	213.019	212	184.035	24.4122	0.0855111
CP09232018001E11_ICA09242018EXP001_C10000_FLD018_EX-Brightfield_EM-dsRed_166_321.tif	Parental cells	22	24.5	0	255	255	132.885	109	23.885	73.2544	0.287272	-0.0716155	-1.17596	3.16228	1004.94	1001.78	343.046	204.692	138.354	208.778	0.208407	0.782339	0.212549	137	13	1009	77.6154	76.2843	5.86802	0.869084	0.458954	39.7886	32.2881	1.2323	23770	10513	2.26101	23.558	10.4192	2.26101	0.00377706	151	255	104	200.145	198	151.051	32.616	-0.0176337
CP09232018001E11_ICA09242018EXP001_C10000_FLD018_EX-Brightfield_EM-dsRed_1711_862.tif	Parental cells	28	23	0	255	255	137.655	135	2.65489	72.8995	0.28588	-0.148527	-1.166	0	1004.22	1004.22	372.485	284.399	88.0863	207.173	0.206301	0.518362	-0.305534	136	15	1206	80.4	527.897	35.1931	0.89674	18.3883	44.0341	34.8713	1.26276	46310.4	36202.3	1.27921	38.4	30.0185	1.27921	0.000899	164	255	91	204.629	208	164.044	29.8496	0.000294
CP09232018001E11_ICA09242018EXP001_C10000_FLD018_EX-Brightfield_EM-dsRed_1776_952.tif	Parental cells	25.5	20	0	255	255	138.833	105	33.8333	72.3597	0.283764	-0.176033	-1.14755	0	1082.87	1082.87	354.055	217.844	136.211	223.684	0.206565	0.774288	0.0766706	138	15	945	63	315.505	21.0336	1.03026	8.38243	38.6446	31.1353	1.24119	26484.4	15720.1	1.68475	28.0258	16.635	1.68475	0.00345129	167	255	88	205.785	214	167.043	28.6421	-0.00667165
CP09232018001E11_ICA09242018EXP001_C10000_FLD018_EX-Brightfield_EM-dsRed_1833_1743.tif	Parental cells	23	28	0	255	255	138.351	169	-30.6491	73.7573	0.289244	-0.196809	-1.18045	0	1077.63	1077.63	365.386	166.275	199.111	223.451	0.207354	0.612035	-0.355833	133	15	1238	82.5333	17.8995	1.1933	0.907571	0.0205945	45.8372	34.3885	1.33292	36441.8	26811.3	1.35919	29.436	21.657	1.35919	0.00317862	169	255	86	204.886	196	169.042	28.6927	0.0999322
CP09232018001E11_ICA09242018EXP001_C10000_FLD018_EX-Brightfield_EM-dsRed_1833_942.tif	Parental cells	24	24.5	0	255	255	138.835	144	-5.16454	72.4884	0.284268	-0.196972	-1.13368	0	1036.55	1036.55	361.793	111.348	250.445	220.988	0.213195	0.585796	-0.330728	145	19	1021	53.7368	48.2843	2.54128	0.957143	0.181709	37.5895	34.5835	1.08692	22238.7	16233.8	1.36991	21.7813	15.8999	1.36991	0.00471294	175	255	80	208.895	217	175.039	26.3777	0.0829456
CP09232018001E11_ICA09242018EXP001_C10000_FLD018_EX-Brightfield_EM-dsRed_1884_78.tif	Parental cells	26	19	0	255	255	136.817	152	-15.1832	73.8802	0.289726	-0.164465	-1.19876	0	1002.02	1002.02	338.848	131.123	207.724	208.828	0.208408	0.615981	-0.22091	121	9	1042	115.778	6.24264	0.693627	0.880801	0.00297618	41.7807	31.7543	1.31575	38728	30457.4	1.27154	37.167	29.2298	1.27154	0.00105007	152	255	103	197.943	202	152.05	33.4267	-0.0126226
CP09232018001E11_ICA09242018EXP001_C10000_FLD018_EX-Brightfield_EM-dsRed_1912_200.tif	Parental cells	22.5	18.5	0	255	255	137.47	117	20.4697	73.6603	0.288864	-0.155238	-1.16322	0	1017.62	1017.62	369.016	276.269	92.7472	225.334	0.221431	0.62193	-0.312233	144	17	729	42.8824	278.191	16.3642	1.00778	8.44789	33.7614	27.4927	1.22802	21447.2	8310.13	2.58084	29.42	11.3994	2.58084	0.0040004	172	255	83	208.759	215	172.041	27.676	0.0126433
CP09232018001E11_ICA09242018EXP001_C10000_FLD018_EX-Brightfield_EM-dsRed_1934_92.tif	Parental cells	20.5	17.5	0	255	255	138.786	154	-15.2139	73.8388	0.289564	-0.170014	-1.15741	0	1019.98	1019.98	345.733	153.395	192.338	218.228	0.213954	0.787337	0.109845	121	8	757	94.625	297.747	37.2184	0.708132	9.31944	33.8967	28.4347	1.19209	24652.7	13368.9	1.84404	32.5664	17.6604	1.84404	0.00232496	154	255	101	199.561	208	154.049	34.0842	-0.0373774
CP09232018001E11_ICA09242018EXP001_C10000_FLD018_EX-Brightfield_EM-dsRed_262_1613.tif	Parental cells	25.5	25.5	0	255	255	137.095	148	-10.9054	73.4861	0.288181	-0.133856	-1.18845	0	1004.03	1004.03	366.864	327.487	39.3775	208.772	0.207933	0.518976	-0.308985	149	25	1094	43.76	34.0416	1.36167	0.870615	0.0842934	41.2875	33.7372	1.2238	24301.7	10118.7	2.40165	22.2136	9.2493	2.40165	0.00637192	173	255	82	210.15	215	173.04	27.0778	-0.0202762
CP09232018001E11_ICA09242018EXP001_C10000_FLD018_EX-Brightfield_EM-dsRed_349_479.tif	Parental cells	23	22	0	255	255	139.621	172	-32.3794	73.939	0.289957	-0.180301	-1.19837	0	1057.31	1057.31	357.935	332.474	25.4605	215.966	0.20426	0.772993	0.269769	137	12	948	79	333.889	27.8241	1.04199	9.35809	35.2283	34.2632	1.02817	30467	24611	1.23794	32.1382	25.961	1.23794	0.00247542	172	255	83	207.964	202	172.041	28.1432	-0.0246887
CP09232018001E11_ICA09242018EXP001_C10000_FLD018_EX-Brightfield_EM-dsRed_394_460.tif	Parental cells	20.5	27	0	255	255	137.402	137	0.401987	73.9284	0.289915	-0.160196	-1.18584	0	1018.02	1018.02	367.205	208.773	158.432	220.199	0.216301	0.626087	-0.261331	138	19	1025	53.9474	9.07107	0.477425	0.976906	0.00638827	40.8392	31.9563	1.27797	30379.8	22841.9	1.33	29.6388	22.2848	1.33	0.00383529	166	255	89	205.915	213	166.043	29.3135	-0.0135393
CP09232018001E11_ICA09242018EXP001_C10000_FLD018_EX-Brightfield_EM-dsRed_607_1363.tif	Parental cells	31.5	30.5	0	255	255	140.824	175	-34.1756	73.292	0.287419	-0.220438	-1.15269	0	1054.42	1054.42	364.828	224.477	140.351	218.357	0.207087	0.67486	-0.0634977	137	23	1790	77.8261	51.3137	2.23103	0.935002	0.117059	51.7842	44.0115	1.17661	71729.8	42904.6	1.67184	40.0725	23.9691	1.67184	0.00123551	175	255	80	208.561	207	175.039	27.08	0.0432305
CP09232018001E11_ICA09242018EXP001_C10000_FLD018_EX-Brightfield_EM-dsRed_629_1917.tif	Parental cells	25.5	30.5	0	255	255	137.759	139	-1.2414	73.8651	0.289667	-0.186413	-1.18833	0	1072.61	1072.61	357.108	324.716	32.3915	223.499	0.208369	0.689334	-0.0933921	140	22	1418	64.4545	509.169	23.144	0.967932	14.5491	46.6089	38.7363	1.20324	48756.1	36774.5	1.32581	34.3837	25.934	1.32581	0.00224609	171	255	84	207.026	215	171.041	27.6842	0.0369533
CP09232018001E11_ICA09242018EXP001_C10000_FLD018_EX-Brightfield_EM-dsRed_652_1037.tif	Parental cells	27.5	23	0	255	255	134.363	143	-8.63715	73.3701	0.287726	-0.0989173	-1.19028	1.41421	1026.78	1025.37	340.962	75.513	265.449	211.774	0.206535	0.716404	-0.0132391	144	13	1109	85.3077	45.2132	3.47794	0.978292	0.146686	41.0549	34.3935	1.19368	22845.9	10352.4	2.20682	20.6005	9.33493	2.20682	0.0061266	160	255	95	205.354	206	178.991	29.45	-0.0437556
CP09232018001E11_ICA09242018EXP001_C10000_FLD018_EX-Brightfield_EM-dsRed_664_1812.tif	Parental cells	21	21.5	0	255	255	141.848	166	-24.1517	72.7774	0.285402	-0.232584	-1.12269	0	1042.09	1042.09	390.837	229.993	160.844	226.202	0.217064	0.524318	-0.464963	124	13	935	71.9231	11.6569	0.896681	0.787031	0.0115649	36.9696	32.2015	1.14807	24834.9	15261.4	1.62731	26.5614	16.3223	1.62731	0.00382194	166	255	89	203.134	198	166.043	30.5154	0.0781478
CP09232018001E11_ICA09242018EXP001_C10000_FLD018_EX-Brightfield_EM-dsRed_670_1784.tif	Parental cells	22.5	21.5	0	255	255	141.272	152	-10.7282	73.1681	0.286934	-0.225398	-1.14952	0	1055.01	1055.01	393.868	282.297	111.571	225.152	0.213412	0.551943	-0.359826	153	21	777	37	83.1543	3.95973	0.982019	0.708172	32.3558	30.5758	1.05822	11847.1	5421.71	2.18513	15.2473	6.97775	2.18513	0.00921007	190	255	65	215.871	216	190.032	22.384	0.114564
CP09232018001E11_ICA09242018EXP001_C10000_FLD019_EX-Brightfield_EM-dsRed_0_142.tif	Parental cells	23.5	27.5	0	255	255	137.521	148	-10.4789	73.4597	0.288077	-0.153036	-1.17496	0	1031	1031	327.211	215.462	111.749	204.397	0.198252	0.798304	0.254035	149	17	1080	63.5294	124.953	7.3502	0.974291	1.15043	42.6718	32.225	1.32419	34065.4	20966.5	1.62475	31.542	19.4134	1.62475	0.00251525	175	255	80	210.815	217	175.039	26.3116	-0.00224136
CP09232018001E11_ICA09242018EXP001_C10000_FLD019_EX-Brightfield_EM-dsRed_1244_1061.tif	Parental cells	19.5	25	0	255	255	139.563	137	2.56308	73.5473	0.288421	-0.206202	-1.16026	0	1058.92	1058.92	382.616	171.661	210.955	232.752	0.219801	0.531724	-0.454336	138	12	902	75.1667	162.024	13.502	0.875015	2.31603	39.4836	29.0871	1.35743	25019.7	16435.7	1.52228	27.738	18.2214	1.52228	0.00273294	171	255	84	207.8	203	171.041	27.6906	-0.0483293
CP09232018001E11_ICA09242018EXP001_C10000_FLD019_EX-Brightfield_EM-dsRed_1278_1050.tif	Parental cells	25	26.5	0	255	255	138.021	165	-26.9792	73.4626	0.288089	-0.172636	-1.18373	0	1044.14	1044.14	391.564	218.209	173.355	230.057	0.220331	0.404541	-0.66051	133	14	1276	91.1429	76.4264	5.45903	0.807351	0.364272	42.8722	37.8953	1.13133	33600	20985.1	1.60114	26.3323	16.446	1.60114	0.00360537	165	255	90	204.188	212	165.044	29.6403	0.0248845
CP09232018001E11_ICA09242018EXP001_C10000_FLD019_EX-Brightfield_EM-dsRed_1345_1812.tif	Parental cells	24.5	24.5	0	255	255	138.332	104	34.3319	72.2774	0.283441	-0.15392	-1.13773	0	1055	1055	390.484	286.417	104.067	217.429	0.206093	0.444179	-0.441808	136	17	1130	66.4706	23.8995	1.40585	0.840844	0.0402244	38.5104	37.3603	1.03079	26701.9	13111.8	2.03648	23.63	11.6033	2.03648	0.00419509	163	255	92	204.221	208	163.045	30.1647	0.00993693
CP09232018001E11_ICA09242018EXP001_C10000_FLD019_EX-Brightfield_EM-dsRed_1371_1313.tif	Parental cells	21.5	27.5	0	255	255	142.857	151	-8.14292	72.6664	0.284966	-0.25421	-1.0988	0	1059.55	1059.55	398.481	424.233	-25.752	221.951	0.209477	0.469173	-0.440119	152	33	960	29.0909	9.07107	0.274881	1.0255	0.00682081	39.0437	31.3062	1.24716	19503.9	9703.24	2.01004	20.3166	10.1075	2.01004	0.00827699	191	255	64	216.206	217	191.031	22.3222	0.167381
CP09232018001E11_ICA09242018EXP001_C10000_FLD019_EX-Brightfield_EM-dsRed_1395_1249.tif	Parental cells	27.5	25	0	255	255	137.776	130	7.77636	73.2017	0.287065	-0.161353	-1.16046	0	1068.57	1068.57	408.895	402.802	6.0928	226.411	0.211882	0.491599	-0.439323	131	17	1350	79.4118	158.752	9.33837	0.787821	1.48558	43.9603	39.1006	1.12429	32653.1	18125.7	1.80149	24.1875	13.4264	1.80149	0.00296228	159	255	96	202.259	205	159.047	31.4175	-0.0138432
CP09232018001E11_ICA09242018EXP001_C10000_FLD019_EX-Brightfield_EM-dsRed_1437_1827.tif	Parental cells	24.5	27.5	0	255	255	136.321	146	-9.67941	73.44	0.288	-0.150955	-1.16642	3.16228	1013	1009.84	367.923	257.594	110.329	217.873	0.21575	0.565825	-0.27192	147	17	1155	67.9412	7.65685	0.450403	0.908914	0.00403933	41.2291	35.6688	1.15589	33646.7	14396.8	2.33709	29.1313	12.4648	2.33709	0.00420076	170	255	85	208.112	208	170.042	27.5968	0.00621617
CP09232018001E11_ICA09242018EXP001_C10000_FLD019_EX-Brightfield_EM-dsRed_1754_1577.tif	Parental cells	24	25.5	0	255	255	137.509	129	8.50899	73.2614	0.2873	-0.186255	-1.15471	0	1025.22	1025.22	360.348	178.212	182.136	222.643	0.217166	0.592715	-0.419866	130	17	1206	70.9412	120.61	7.09472	0.842948	0.959866	42.8922	35.7997	1.19812	39596.9	29478.3	1.34325	32.8332	24.4431	1.34325	0.0021242	160	255	95	201.768	207	160.046	30.7749	0.025853
CP09232018001E11_ICA09242018EXP001_C10000_FLD019_EX-Brightfield_EM-dsRed_216_408.tif	Parental cells	23	21	0	255	255	137.724	142	-4.27588	73.8503	0.289609	-0.165899	-1.1752	0	1001.84	1001.84	394.255	358.079	36.1761	222.335	0.221927	0.527454	-0.37346	143	20	855	42.75	54.8701	2.7435	0.91965	0.280217	34.5602	31.4993	1.09717	16548.8	9894.74	1.67248	19.3553	11.5728	1.67248	0.00550051	173	255	82	208.612	216	173.04	27.4749	0.0501526
CP09232018001E11_ICA09242018EXP001_C10000_FLD019_EX-Brightfield_EM-dsRed_237_1036.tif	Parental cells	27.5	27.5	0	255	255	139.97	131	8.96959	72.9514	0.286084	-0.187387	-1.1508	0	1081.87	1081.87	352.967	204.964	148.003	208.137	0.192385	0.604772	-0.147666	132	22	1463	66.5	11.0711	0.50323	0.874378	0.00666691	43.9649	42.3691	1.03766	41950.7	35436.6	1.18382	28.6744	24.2219	1.18382	0.00334967	166	255	89	205.17	195	166.043	29.8472	-0.00828301
CP09232018001E11_ICA09242018EXP001_C10000_FLD019_EX-Brightfield_EM-dsRed_275_418.tif	Parental cells	25.5	22.5	0	255	255	137.188	129	8.18824	73.4685	0.288112	-0.1733	-1.16309	0	1020.08	1020.08	354.674	217.166	137.508	221.068	0.216716	0.605805	-0.371419	130	14	1134	81	7.65685	0.546918	0.810425	0.00411413	41.2721	34.9837	1.17975	42771.7	32273.5	1.32529	37.7175	28.4599	1.32529	0.000969	158	255	97	201.526	206	158.047	31.3299	-0.0150471
CP09232018001E11_ICA09242018EXP001_C10000_FLD019_EX-Brightfield_EM-dsRed_309_963.tif	Parental cells	29	25	0	255	255	137.003	149	-11.9972	73.0805	0.28659	-0.151634	-1.17599	0	1020.53	1020.53	336.561	85.7086	250.852	215.859	0.211516	0.709338	-0.0340668	150	24	1206	50.25	47.3137	1.9714	0.994237	0.147712	42.9251	35.7722	1.19996	32924.1	23636.6	1.39293	27.3002	19.5992	1.39293	0.00256145	176	255	79	210.123	211	176.039	25.9915	0.0641937
CP09232018001E11_ICA09242018EXP001_C10000_FLD019_EX-Brightfield_EM-dsRed_33_1755.tif	Parental cells	16.5	30	0	255	255	136.237	135	1.23737	73.1191	0.286742	-0.131945	-1.16652	4.24264	1023.96	1019.71	380.281	281.079	99.2024	215.986	0.211811	0.553438	-0.22837	136	11	932	84.7273	22.1421	2.01292	1.01819	0.0418613	45.6648	25.9863	1.75726	22862.6	15040.7	1.52004	24.5307	16.1381	1.52004	0.00301211	161	255	94	203.032	199	161.046	30.6659	0.0557015
CP09232018001E11_ICA09242018EXP001_C10000_FLD019_EX-Brightfield_EM-dsRed_35_211.tif	Parental cells	24.5	35	0	255	255	137.427	167	-29.5726	73.6637	0.288877	-0.170279	-1.18761	0	1029.69	1029.69	326.686	215.189	111.496	211.181	0.205091	0.791868	0.120499	136	20	1609	80.45	390.215	19.5108	0.94316	7.53083	56.8982	36.0054	1.58027	60681	25387.9	2.39015	37.7135	15.7787	2.39015	0.0024469	167	255	88	205.162	213	167.043	28.915	0.0288418
CP09232018001E11_ICA09242018EXP001_C10000_FLD019_EX-Brightfield_EM-dsRed_369_989.tif	Parental cells	29	23	0	255	255	137.834	119	18.8343	72.7976	0.285481	-0.177153	-1.13989	0	1019.18	1019.18	350.82	220.954	129.865	215.89	0.211827	0.69313	0.0491126	120	14	1422	101.571	88.3259	6.30899	0.758306	0.436583	47.3616	38.2282	1.23892	47915.6	25223.9	1.89961	33.6959	17.7383	1.89961	0.00229058	150	255	105	196.907	197	150.051	34.0585	0.0102344
CP09232018001E11_ICA09242018EXP001_C10000_FLD019_EX-Brightfield_EM-dsRed_387_1194.tif	Parental cells	27.5	19	0	255	255	135.146	164	-28.8541	73.6118	0.288674	-0.138354	-1.18025	0	1016.05	1016.05	350.708	125.022	225.686	215.276	0.211875	0.544958	-0.455457	118	15	1129	75.2667	123.782	8.25212	0.850616	1.07996	45.6264	31.5056	1.4482	28511.5	14432.7	1.97548	25.2537	12.7836	1.97548	0.00309913	137	255	118	194.04	199	164.049	35.9365	-0.052557
CP09232018001E11_ICA09242018EXP001_C10000_FLD019_EX-Brightfield_EM-dsRed_407_648.tif	Parental cells	22.5	17.5	0	255	255	137.117	140	-2.88254	74.5967	0.292536	-0.165674	-1.19341	0	1023.04	1023.04	371.78	125.882	245.899	226.019	0.220929	0.596223	-0.299861	141	14	711	50.7857	7.65685	0.546918	1.02108	0.00656177	34.3431	26.3597	1.30287	11214.3	7390.56	1.51738	15.7725	10.3946	1.51738	0.00762008	169	255	86	207.616	214	169.042	28.386	-0.00290081
CP09232018001E11_ICA09242018EXP001_C10000_FLD019_EX-Brightfield_EM-dsRed_464_643.tif	Parental cells	24	22	0	255	255	136.618	136	0.618371	73.8429	0.28958	-0.13226	-1.1825	0	1049.37	1049.37	390.84	157.815	233.025	221.927	0.211485	0.515163	-0.427104	137	13	982	75.5385	408.458	31.4198	0.891119	13.5199	37.6816	33.1812	1.13563	26563.3	19244.5	1.38031	27.0502	19.5973	1.38031	0.00288633	161	255	94	204.86	207	161.046	30.5434	-0.0642838
CP09232018001E11_ICA09242018EXP001_C10000_FLD019_EX-Brightfield_EM-dsRed_492_1535.tif	Parental cells	27	20.5	0	255	255	137.924	151	-13.0763	72.9796	0.286195	-0.176543	-1.17511	0	1019.06	1019.06	368.286	133.353	234.932	217.189	0.213127	0.480585	-0.451676	118	13	1195	91.9231	289.22	22.2477	0.757691	5.57032	44.7707	33.9847	1.31738	31680.1	16829.5	1.88241	26.5105	14.0833	1.88241	0.00321169	151	255	104	196.775	203	151.051	33.8239	0.00539233
CP09232018001E11_ICA09242018EXP001_C10000_FLD019_EX-Brightfield_EM-dsRed_562_1598.tif	Parental cells	24	27	0	255	255	141.853	170	-28.147	73.5301	0.288353	-0.223886	-1.16106	0	1002.24	1002.24	378.138	311.243	66.8952	224.404	0.223902	0.541592	-0.451369	127	12	1307	108.917	519.512	43.2927	0.737766	16.4326	43.5713	38.1931	1.14081	45773.7	35202.6	1.30029	35.022	26.9339	1.30029	0.00151464	170	255	85	205.543	204	170.042	29.5287	0.0623244
CP09232018001E11_ICA09242018EXP001_C10000_FLD019_EX-Brightfield_EM-dsRed_601_259.tif	Parental cells	24.5	28	0	255	255	137.168	146	-8.832	73.6153	0.288687	-0.167986	-1.1779	0	1009.75	1009.75	386.525	242.577	143.947	217.473	0.215373	0.440559	-0.488766	147	24	1177	49.0417	59.8406	2.49336	0.976498	0.242106	41.8764	35.7863	1.17018	19757.8	13397.7	1.47472	16.7866	11.3829	1.47472	0.00658155	174	255	81	209.167	215	174.04	26.693	0.0350391
CP09232018001E11_ICA09242018EXP001_C10000_FLD019_EX-Brightfield_EM-dsRed_637_154.tif	Parental cells	32.5	21	0	255	255	136.247	148	-11.7531	73.9697	0.290077	-0.152826	-1.19442	0	1053.18	1053.18	373.273	228.327	144.947	238.248	0.226218	0.702657	-0.281371	121	11	1444	131.273	167.137	15.1943	0.813188	1.53946	52.8787	34.7694	1.52084	65717.3	37051.1	1.7737	45.5106	25.6586	1.7737	0.00122589	148	255	107	197.063	197	148.052	34.3561	-0.0443341
CP09232018001E11_ICA09242018EXP001_C10000_FLD019_EX-Brightfield_EM-dsRed_791_1769.tif	Parental cells	23	23.5	0	255	255	136.933	94	42.9334	72.6076	0.284736	-0.138499	-1.15901	0	1004.62	1004.62	368.619	217.798	150.821	225.212	0.224177	0.62423	-0.283815	144	21	947	45.0952	80.9706	3.85574	0.913159	0.550928	35.3388	34.1199	1.03572	21631.1	8510.14	2.5418	22.8417	8.98642	2.5418	0.00547907	168	255	87	207.269	208	168.043	27.8326	0.00638072
CP09232018001E11_ICA09242018EXP001_C10000_FLD019_EX-Brightfield_EM-dsRed_824_1786.tif	Parental cells	24.5	24	0	255	255	137.61	111	26.6101	73.0226	0.286363	-0.163422	-1.15623	0	1014.05	1014.05	381.383	207.959	173.424	217.582	0.214567	0.494915	-0.466919	141	19	1062	55.8947	449.186	23.6414	0.906674	15.1188	37.0572	36.489	1.01557	30699.8	26721	1.1489	28.9075	25.1611	1.1489	0.00359506	169	255	86	206.492	208	169.042	28.3888	0.0531482
CP09232018001E11_ICA09242018EXP001_C10000_FLD019_EX-Brightfield_EM-dsRed_85_1773.tif	Parental cells	27.5	22.5	0	255	255	138.904	183	-44.0958	73.5778	0.28854	-0.208774	-1.18552	0	1017.06	1017.06	334.871	77.4713	257.4	225.633	0.221848	0.734347	-0.161565	145	22	1080	49.0909	9.07107	0.412321	0.983737	0.00606294	39.703	34.6346	1.14634	32856.6	15608.6	2.10504	30.4228	14.4524	2.10504	0.00099	183	255	72	210.661	208	183.035	24.0907	0.225359
CP09232018001E11_ICA09242018EXP001_C10000_FLD019_EX-Brightfield_EM-dsRed_99_378.tif	Parental cells	36	25.5	0	255	255	137.812	145	-7.18818	73.675	0.288922	-0.179854	-1.17237	0	1042.3	1042.3	332.19	95.6798	236.51	210.577	0.202031	0.710862	-0.015027	146	26	1588	61.0769	32.8701	1.26423	0.964965	0.0541428	54.2818	37.2483	1.4573	56977.2	40461.3	1.40819	35.8798	25.4794	1.40819	0.00190315	175	255	80	209.381	218	175.039	26.6605	0.0610864
CP09232018001E11_ICA09242018EXP001_C10000_FLD020_EX-Brightfield_EM-dsRed_1085_195.tif	Parental cells	25	25	0	255	255	137.43	132	5.43	73.4267	0.287948	-0.155637	-1.16317	0	1010	1010	366.491	301.817	64.6738	215.391	0.213258	0.606984	-0.234701	133	10	1206	120.6	26.9706	2.69706	0.811101	0.047998	40.325	38.0788	1.05899	39548.1	20349.6	1.94343	32.7928	16.8736	1.94343	0.00279574	160	255	95	203.173	209	160.046	30.9872	-0.0289043
CP09232018001E11_ICA09242018EXP001_C10000_FLD020_EX-Brightfield_EM-dsRed_112_43.tif	Parental cells	22.5	25	0	255	255	136.249	149	-12.7507	73.6539	0.288839	-0.130102	-1.19024	0	1002.01	1002.01	342.777	244.631	98.1462	208.724	0.208306	0.6722	0.0139793	150	13	936	72	248.978	19.1521	1.00081	5.2703	37.3693	31.8912	1.17177	21180.6	15168.3	1.39637	22.6288	16.2055	1.39637	0.00243835	173	255	82	210.15	213	173.04	26.6786	-0.0110977
CP09232018001E11_ICA09242018EXP001_C10000_FLD020_EX-Brightfield_EM-dsRed_1221_1073.tif	Parental cells	28	24.5	0	255	255	144.499	142	2.49927	72.5896	0.284665	-0.270878	-1.09454	0	998	998	378.841	72.1211	306.72	220.267	0.220708	0.489675	-0.491657	143	25	1219	48.76	12.4853	0.499411	0.889864	0.0101761	43.4553	35.7167	1.21667	41927.4	29652.8	1.41394	34.3949	24.3255	1.41394	0.00214993	186	255	69	213.444	217	186.034	24.6054	0.138328
CP09232018001E11_ICA09242018EXP001_C10000_FLD020_EX-Brightfield_EM-dsRed_1244_194.tif	Parental cells	23	26	0	255	255	143.553	153	-9.44691	73.2037	0.287073	-0.255189	-1.13037	0	988.075	988.075	386.072	337.721	48.3509	222.239	0.224921	0.473279	-0.535976	154	29	959	33.069	2.82843	0.097532	1.01523	0.000664	38.2072	31.9583	1.19553	19437.6	7866.05	2.47108	20.2687	8.20235	2.47108	0.00519004	193	255	62	217.871	223	193.03	21.943	0.0952641
CP09232018001E11_ICA09242018EXP001_C10000_FLD020_EX-Brightfield_EM-dsRed_1248_426.tif	Parental cells	25.5	23	0	255	255	139.936	133	6.93649	73.431	0.287965	-0.218391	-1.14082	0	1021.93	1021.93	377.068	237.519	139.548	222.309	0.217538	0.580009	-0.331021	134	17	1118	65.7647	37.2132	2.18901	0.842541	0.0985695	38.6379	36.8416	1.04876	31431.5	24592.9	1.27807	28.1141	21.9972	1.27807	0.00267109	170	255	85	206.187	199	170.042	28.7049	0.0357432
CP09232018001E11_ICA09242018EXP001_C10000_FLD020_EX-Brightfield_EM-dsRed_1261_327.tif	Parental cells	28.5	25	0	255	255	138.849	168	-29.1512	73.0198	0.286352	-0.18483	-1.15569	0	1043.46	1043.46	369.052	299.587	69.4653	211.201	0.202405	0.543001	-0.292959	135	16	1356	84.75	2.82843	0.176777	0.842887	0.000469	44.7441	38.5864	1.15958	37924.2	18646.7	2.03383	27.9677	13.7512	2.03383	0.00377657	168	255	87	205.064	214	168.043	29.1071	0.0727042
CP09232018001E11_ICA09242018EXP001_C10000_FLD020_EX-Brightfield_EM-dsRed_1264_225.tif	Parental cells	23	26	0	255	255	137.094	165	-27.9064	74.1017	0.290595	-0.152061	-1.20175	0	1008.33	1008.33	363.281	163.46	199.82	217.665	0.215866	0.52449	-0.445306	138	17	1108	65.1765	45.6985	2.68815	0.861886	0.149987	40.364	34.9507	1.15488	25772.7	16281.5	1.58294	23.2605	14.6945	1.58294	0.00442837	165	255	90	205.896	214	165.044	29.3983	-0.0532675
CP09232018001E11_ICA09242018EXP001_C10000_FLD020_EX-Brightfield_EM-dsRed_1271_352.tif	Parental cells	24	30.5	0	255	255	138.415	137	1.41462	72.9675	0.286147	-0.179731	-1.15657	0	1023.16	1023.16	352.298	201.834	150.464	210.96	0.206185	0.609503	-0.175139	138	22	1351	61.4091	231.463	10.521	0.905272	3.15572	47.423	36.2724	1.30741	32805.2	22452.8	1.46107	24.2822	16.6194	1.46107	0.00293416	169	255	86	205.99	212	169.042	28.649	0.0645316
CP09232018001E11_ICA09242018EXP001_C10000_FLD020_EX-Brightfield_EM-dsRed_1272_1218.tif	Parental cells	24.5	38	0	255	255	147.956	134	13.956	72.9683	0.28615	-0.300547	-1.09465	0	1016.61	1016.61	381.695	156.859	224.836	213.542	0.210054	0.468734	-0.461645	135	26	1765	67.8846	11.3137	0.435143	0.959011	0.00577106	58.4898	38.4215	1.52232	69510.1	30725.5	2.26229	39.3825	17.4082	2.26229	0.00237467	189	255	66	214.608	228	189.032	24.6516	0.132484
CP09232018001E11_ICA09242018EXP001_C10000_FLD020_EX-Brightfield_EM-dsRed_1293_1355.tif	Parental cells	34.5	17	0	255	255	141.184	161	-19.8163	73.245	0.287235	-0.239262	-1.12832	0	1044.24	1044.24	379.011	307.969	71.0416	228.592	0.218908	0.642227	-0.311297	121	15	1242	82.8	378.274	25.2183	1.0208	9.16816	56.7952	27.8433	2.03982	44638.5	20048	2.22659	35.9408	16.1417	2.22659	0.00280053	161	255	94	201.385	194	161.046	31.706	0.00579515
CP09232018001E11_ICA09242018EXP001_C10000_FLD020_EX-Brightfield_EM-dsRed_1295_460.tif	Parental cells	24.5	34.5	0	255	255	142.387	177	-34.6134	72.9307	0.286003	-0.23885	-1.13526	0	1006.34	1006.34	374.923	190.653	184.27	215.242	0.213887	0.478644	-0.441228	135	23	1605	69.7826	36.6274	1.5925	0.878281	0.0665162	53.2706	38.3617	1.38864	51045.3	20905.2	2.44175	31.8039	13.025	2.44175	0.00245188	177	255	78	208.766	209	177.038	26.9833	0.0929475
CP09232018001E11_ICA09242018EXP001_C10000_FLD020_EX-Brightfield_EM-dsRed_1304_1369.tif	Parental cells	27.5	27	0	255	255	141.592	119	22.5923	72.7823	0.285421	-0.23382	-1.12552	0	1063.47	1063.47	378.408	346.875	31.5327	220.469	0.20731	0.557594	-0.271397	120	14	1583	113.071	484.098	34.5784	0.768264	11.7808	46.0482	43.7702	1.05204	63671.5	55622.9	1.1447	40.2221	35.1376	1.1447	0.00132249	160	255	95	200.973	193	160.046	32.0312	0.000859
CP09232018001E11_ICA09242018EXP001_C10000_FLD020_EX-Brightfield_EM-dsRed_1314_274.tif	Parental cells	30	22	0	255	255	138.797	137	1.79659	72.5263	0.284417	-0.1741	-1.13578	0	1030.15	1030.15	380.037	287.719	92.3177	211.448	0.205259	0.482303	-0.385977	138	18	1222	67.8889	43.6985	2.42769	0.894232	0.124352	46.3337	33.5803	1.37979	28030.8	21721.1	1.29049	22.9384	17.775	1.29049	0.00419195	167	255	88	205.809	212	167.043	29.023	0.0221689
CP09232018001E11_ICA09242018EXP001_C10000_FLD020_EX-Brightfield_EM-dsRed_1318_492.tif	Parental cells	22.5	16.5	0	255	255	141.046	105	36.0458	72.3919	0.28389	-0.207849	-1.12635	0	1030.3	1030.3	373.265	106.652	266.613	215.604	0.209263	0.545786	-0.269597	143	13	656	50.4615	214.978	16.5367	0.967561	5.60626	33.4368	24.9798	1.33855	16795.4	6203.49	2.70742	25.6028	9.45653	2.70742	0.00670575	179	255	76	210.567	206	179.037	25.8037	0.0828633
CP09232018001E11_ICA09242018EXP001_C10000_FLD020_EX-Brightfield_EM-dsRed_1336_317.tif	Parental cells	25	21.5	0	255	255	137.558	168	-30.4419	73.6238	0.288721	-0.170134	-1.17141	0	1047.04	1047.04	344.436	325.155	19.2812	209.274	0.199872	0.605693	-0.191098	137	11	999	90.8182	90.2254	8.20231	0.81335	0.648459	39.0837	32.5447	1.20093	21402.5	11859.8	1.80463	21.4239	11.8716	1.80463	0.00485818	168	255	87	205.835	213	168.043	28.6687	0.0190698
CP09232018001E11_ICA09242018EXP001_C10000_FLD020_EX-Brightfield_EM-dsRed_1353_310.tif	Parental cells	23	33	0	255	255	138.63	170	-31.3699	73.5186	0.288308	-0.179112	-1.1719	0	1069.11	1069.11	341.711	261.012	80.6986	211.73	0.198045	0.724548	0.0287149	137	16	1415	88.4375	23.799	1.48744	0.933236	0.031853	50.2898	35.825	1.40376	46986.7	26511.2	1.77233	33.2061	18.7359	1.77233	0.0023604	170	255	85	206.726	198	170.042	28.2562	0.0170544
CP09232018001E11_ICA09242018EXP001_C10000_FLD020_EX-Brightfield_EM-dsRed_1406_1422.tif	Parental cells	26	22	0	255	255	141.67	152	-10.3304	72.6889	0.285055	-0.255449	-1.09073	0	1019	1019	362.309	141.307	221.002	221.297	0.21717	0.673558	-0.188884	153	30	926	30.8667	5.65685	0.188562	1.04503	0.00274998	36.9571	31.9024	1.15844	15038.9	7343.47	2.04793	16.2407	7.93031	2.04793	0.0106548	187	255	68	214.5	210	187.033	23.4376	0.176728
CP09232018001E11_ICA09242018EXP001_C10000_FLD020_EX-Brightfield_EM-dsRed_1429_495.tif	Parental cells	17.5	19.5	0	255	255	138.735	108	30.7348	72.687	0.285047	-0.183656	-1.12542	0	1028.15	1028.15	367.798	275.111	92.6871	227.885	0.221645	0.655414	-0.224891	142	12	610	50.8333	101.983	8.49856	0.874377	1.35679	28.9295	26.8472	1.07756	10549.4	4852.79	2.17388	17.2941	7.95539	2.17388	0.00898074	169	255	86	207.502	212	169.042	28.1186	-0.00486533
CP09232018001E11_ICA09242018EXP001_C10000_FLD020_EX-Brightfield_EM-dsRed_1520_749.tif	Parental cells	33	18	0	255	255	143.7	129	14.7003	73.0893	0.286625	-0.232548	-1.12544	0	1035.24	1035.24	394.404	123.339	271.065	218.28	0.21085	0.462117	-0.513507	130	17	1172	68.9412	59.0122	3.47131	1.01461	0.236454	53.1547	28.0735	1.89341	38052.2	24095.6	1.57922	32.4677	20.5594	1.57922	0.00186307	173	255	82	208.033	209	173.04	29.0601	0.00826014
CP09232018001E11_ICA09242018EXP001_C10000_FLD020_EX-Brightfield_EM-dsRed_1570_1418.tif	Parental cells	31	17.5	0	255	255	140.875	140	0.875115	72.8158	0.285552	-0.239775	-1.11712	0	1000.88	1000.88	370.305	291.272	79.0324	220.818	0.220624	0.600732	-0.24441	141	19	972	51.1579	403.529	21.2384	1.08512	13.3313	45.4885	27.2066	1.67196	32234.8	11816.8	2.72788	33.1634	12.1572	2.72788	0.00380991	180	255	75	209.819	206	180.037	25.5936	0.160713
CP09232018001E11_ICA09242018EXP001_C10000_FLD020_EX-Brightfield_EM-dsRed_1638_1421.tif	Parental cells	37	16.5	0	255	255	139.607	167	-27.3927	73.2934	0.287425	-0.195698	-1.16243	0	1053.88	1053.88	377.135	286.111	91.0241	219.835	0.208597	0.550955	-0.302672	131	15	1194	79.6	59.598	3.9732	1.09973	0.236728	59.7448	25.4457	2.34794	27360	17410.6	1.57146	22.9146	14.5817	1.57146	0.00229161	167	255	88	204.782	196	167.043	29.4563	0.0200169
CP09232018001E11_ICA09242018EXP001_C10000_FLD020_EX-Brightfield_EM-dsRed_1650_745.tif	Parental cells	28.5	19	0	255	255	136.406	146	-9.59418	73.7208	0.289101	-0.137707	-1.18559	0	1063.02	1063.02	366.355	110.04	256.315	221.177	0.208064	0.556687	-0.337372	147	21	924	44	23.5563	1.12173	1.03808	0.0477897	41.8194	28.1322	1.48653	17926.5	10994.1	1.63055	19.401	11.8984	1.63055	0.00556479	171	255	84	209.017	214	171.041	27.4652	-0.034188
CP09232018001E11_ICA09242018EXP001_C10000_FLD020_EX-Brightfield_EM-dsRed_1655_1439.tif	Parental cells	26	18.5	0	255	255	138.433	137	1.43347	72.6671	0.284969	-0.190876	-1.13328	0	1008	1008	363.641	320.907	42.7345	220.578	0.218826	0.618348	-0.279257	138	14	889	63.5	19.3137	1.37955	0.949306	0.0333903	40.2707	28.1075	1.43274	17524.6	10806.7	1.62164	19.7127	12.156	1.62164	0.00448626	167	255	88	205.586	212	167.043	28.5824	0.00547184
CP09232018001E11_ICA09242018EXP001_C10000_FLD020_EX-Brightfield_EM-dsRed_165_1188.tif	Parental cells	23	20.5	0	255	255	136.506	135	1.50636	74.2475	0.291166	-0.160921	-1.18839	0	1016	1016	340.707	81.3595	259.348	226.858	0.223285	0.735945	-0.183279	136	10	888	88.8	35.2132	3.52132	0.843024	0.111119	36.3229	31.1274	1.16691	25585.4	16435.1	1.55675	28.8124	18.508	1.55675	0.00225804	162	255	93	204.255	207	162.045	30.1833	-0.0155136
CP09232018001E11_ICA09242018EXP001_C10000_FLD020_EX-Brightfield_EM-dsRed_1660_1466.tif	Parental cells	26.5	24	0	255	255	136.842	144	-7.15802	73.3239	0.287545	-0.150257	-1.16472	0	1009.46	1009.46	325.674	183.358	142.316	209.773	0.207808	0.782478	0.0779461	145	14	1105	78.9286	513.411	36.6722	0.886747	18.9827	40.649	34.6117	1.17443	38332.5	27736.4	1.38203	34.6901	25.1008	1.38203	0.00167199	168	255	87	208.083	210	192.96	27.7375	-0.0349403
CP09232018001E11_ICA09242018EXP001_C10000_FLD020_EX-Brightfield_EM-dsRed_1669_1624.tif	Parental cells	25	24	0	255	255	140.751	125	15.7513	73.6804	0.288943	-0.220173	-1.16198	0	1055.12	1055.12	353.942	307.056	46.8857	220.186	0.208684	0.752883	0.123655	126	12	1224	102	49.799	4.14992	0.798151	0.161231	40.532	38.4498	1.05416	42299.2	30984	1.3652	34.5582	25.3137	1.3652	0.00172938	164	255	91	203.653	199	164.044	30.7195	-0.0271591
CP09232018001E11_ICA09242018EXP001_C10000_FLD020_EX-Brightfield_EM-dsRed_1676_621.tif	Parental cells	26	19.5	0	255	255	145.271	114	31.2712	71.7774	0.28148	-0.273496	-1.06981	0	999.252	999.252	387.608	462.544	-74.9365	220.096	0.220261	0.489682	-0.446915	163	31	737	23.7742	59.3553	1.91469	1.08785	0.380402	34.8832	26.9005	1.29675	9948.52	5364.36	1.85456	13.4987	7.27865	1.85456	0.0101309	203	255	52	222.185	228	203.025	18.6116	0.25019
CP09232018001E11_ICA09242018EXP001_C10000_FLD020_EX-Brightfield_EM-dsRed_1720_1465.tif	Parental cells	22.5	20	0	255	255	139.92	141	-1.08	73.5344	0.28837	-0.201757	-1.17006	0	1079.05	1079.05	375.298	103.268	272.03	229.792	0.212958	0.608901	-0.424034	142	12	807	67.25	21.3137	1.77614	0.832712	0.0447955	34.2293	30.0183	1.14028	18263.4	7724.47	2.36436	22.6312	9.57184	2.36436	0.00394443	177	255	78	209.652	204	177.038	26.6564	0.0920756
CP09232018001E11_ICA09242018EXP001_C10000_FLD020_EX-Brightfield_EM-dsRed_1767_1264.tif	Parental cells	30.5	29	0	255	255	139.615	120	19.6148	73.2702	0.287334	-0.207618	-1.15501	0	1040.22	1040.22	355.283	99.5528	255.73	223.564	0.214919	0.660907	-0.273344	121	17	1878	110.471	96.9533	5.70314	0.71222	0.398309	51.1149	46.7798	1.09267	67917.2	31832.5	2.13358	36.1646	16.9502	2.13358	0.00178453	155	255	100	199.574	211	155.049	32.8513	-0.0241207
CP09232018001E11_ICA09242018EXP001_C10000_FLD020_EX-Brightfield_EM-dsRed_1800_1962.tif	Parental cells	47	27	0	255	255	138.3	139	-0.699764	73.4093	0.28788	-0.186604	-1.14754	0	1035.09	1035.09	334.796	103.105	231.691	212.701	0.20549	0.732153	-0.0537689	140	26	2314	89	20.7279	0.797228	1.0613	0.0147754	71.8323	41.016	1.75132	103721	67091.2	1.54596	44.8231	28.9936	1.54596	0.00111149	169	255	86	206.845	215	169.042	28.4744	0.0240958
CP09232018001E11_ICA09242018EXP001_C10000_FLD020_EX-Brightfield_EM-dsRed_1809_1569.tif	Parental cells	26	24.5	0	255	255	143.908	117	26.9082	72.7708	0.285376	-0.257478	-1.10763	0	1083.93	1083.93	377.551	146.076	231.475	223.499	0.206194	0.664641	-0.155079	118	12	1374	114.5	487.654	40.6378	0.719933	13.7729	43.0177	40.6677	1.05779	42247	31251	1.35186	30.7474	22.7445	1.35186	0.000843	163	255	92	202.603	202	163.045	31.8894	-0.0258835
CP09232018001E11_ICA09242018EXP001_C10000_FLD020_EX-Brightfield_EM-dsRed_1815_1874.tif	Parental cells	23	28.5	0	255	255	141.66	136	5.6598	72.6854	0.285041	-0.22437	-1.09769	0	1054.12	1054.12	347.07	286.177	60.8925	209.598	0.198837	0.805691	0.326651	137	22	1225	55.6818	296.96	13.4982	0.956752	5.72864	43.2935	36.0266	1.20171	30464.4	18714.4	1.62786	24.8689	15.2771	1.62786	0.0042498	171	255	84	207.922	202	171.041	28.6524	-0.0139997
CP09232018001E11_ICA09242018EXP001_C10000_FLD020_EX-Brightfield_EM-dsRed_1820_1967.tif	Parental cells	21.5	28.5	0	255	255	136.961	138	-1.03876	73.655	0.288843	-0.167213	-1.15404	0	1063.38	1063.38	342.401	213.923	128.478	212.118	0.199474	0.669573	-0.112662	139	16	1125	70.3125	7.07107	0.441942	0.867397	0.00353678	41.9799	34.1209	1.23033	32521.6	15064.9	2.15877	28.9081	13.391	2.15877	0.002605	165	255	90	205.24	206	165.044	29.6356	0.0172561
CP09232018001E11_ICA09242018EXP001_C10000_FLD020_EX-Brightfield_EM-dsRed_1849_1455.tif	Parental cells	29	38	0	255	255	140.586	100	40.5858	72.5466	0.284496	-0.191811	-1.12276	0	1020.58	1020.58	356.944	157.473	199.472	209.005	0.20479	0.638742	-0.0684683	137	24	2057	85.7083	11.0711	0.461294	0.901207	0.00474171	57.9761	45.1747	1.28338	82680	40871.5	2.02293	40.1944	19.8695	2.02293	0.00178252	171	255	84	207.224	197	171.041	28.7024	0.0541185
CP09232018001E11_ICA09242018EXP001_C10000_FLD020_EX-Brightfield_EM-dsRed_1883_1417.tif	Parental cells	33.5	18.5	0	255	255	139.607	157	-17.3929	73.4308	0.287964	-0.183975	-1.17321	0	1004.34	1004.34	357.134	139.273	217.861	216.432	0.215497	0.650512	-0.126854	123	8	1290	161.25	150.51	18.8137	0.949439	1.39743	55.1578	29.7778	1.85231	39145.8	25608.6	1.52862	30.3456	19.8516	1.52862	0.00242436	157	255	98	201.203	192	157.048	32.3707	-0.0498786
CP09232018001E11_ICA09242018EXP001_C10000_FLD020_EX-Brightfield_EM-dsRed_1891_1755.tif	Parental cells	26	22.5	0	255	255	139.999	119	20.9991	73.1173	0.286734	-0.191025	-1.14732	0	1020.93	1020.93	375.205	105.682	269.523	223.624	0.21904	0.551764	-0.38012	120	13	1244	95.6923	414.115	31.855	0.723079	10.9701	43.2274	36.6414	1.17974	46895.4	20565.6	2.28029	37.6972	16.5318	2.28029	0.00216503	153	255	102	199.662	212	153.05	33.6416	-0.0741212
CP09232018001E11_ICA09242018EXP001_C10000_FLD020_EX-Brightfield_EM-dsRed_1896_1811.tif	Parental cells	24.5	24	0	255	255	139.492	136	3.49192	73.7834	0.289347	-0.163296	-1.19017	0	1032.44	1032.44	347.992	102.84	245.152	211.671	0.20502	0.647113	-0.118383	137	12	1096	91.3333	363.144	30.262	0.945736	9.57498	37.984	36.7384	1.0339	28215.1	22512.6	1.2533	25.7437	20.5407	1.2533	0.00305091	167	255	88	207.572	198	198.011	29.4255	-0.0889427
CP09232018001E11_ICA09242018EXP001_C10000_FLD020_EX-Brightfield_EM-dsRed_1899_1401.tif	Parental cells	23	21	0	255	255	141.72	166	-24.28	72.9365	0.286026	-0.233095	-1.11583	0	1066.32	1066.32	354.005	114.546	239.459	218.374	0.204793	0.735362	0.058195	126	7	982	140.286	203.563	29.0805	0.776706	3.35798	37.7361	33.1333	1.13892	30946	18153.8	1.70465	31.5132	18.4866	1.70465	0.00251977	166	255	89	204.104	202	166.043	30.2726	0.0084508
CP09232018001E11_ICA09242018EXP001_C10000_FLD020_EX-Brightfield_EM-dsRed_1899_1767.tif	Parental cells	22.5	26.5	0	255	255	140.649	191	-50.3509	73.0842	0.286605	-0.199869	-1.15647	0	1046.98	1046.98	353.534	186.084	167.449	219.475	0.209626	0.70471	0.025647	154	18	947	52.6111	191.865	10.6592	1.0429	3.09337	38.3603	31.4325	1.2204	20440.7	8758.02	2.33394	21.5847	9.24817	2.33394	0.00627097	191	255	64	216.187	215	191.031	22.1561	0.174447
CP09232018001E11_ICA09242018EXP001_C10000_FLD020_EX-Brightfield_EM-dsRed_1901_1538.tif	Parental cells	24	22.5	0	255	255	142.068	149	-6.93241	73.859	0.289643	-0.211949	-1.15582	0	1009.01	1009.01	367.628	281.814	85.8144	222.054	0.220071	0.691841	-0.144259	150	21	898	42.7619	45.4558	2.16456	0.969053	0.183102	34.8852	32.7752	1.06438	21865.5	13181.7	1.65877	24.3491	14.679	1.65877	0.00478	189	255	66	216.061	217	189.032	23.7322	0.120682
CP09232018001E11_ICA09242018EXP001_C10000_FLD020_EX-Brightfield_EM-dsRed_1915_598.tif	Parental cells	27.5	23	0	255	255	142.026	153	-10.9743	72.6071	0.284734	-0.226887	-1.12722	0	1009.29	1009.29	360.405	53.2245	307.18	216.479	0.214486	0.565706	-0.396291	154	26	1011	38.8846	15.8995	0.611519	1.01838	0.0198978	39.7669	32.3698	1.22852	16788	11146.8	1.50608	16.6053	11.0255	1.50608	0.00725845	190	255	65	216.19	216	190.032	22.4788	0.10205
CP09232018001E11_ICA09242018EXP001_C10000_FLD020_EX-Brightfield_EM-dsRed_1916_171.tif	Parental cells	21	22.5	0	255	255	142.789	118	24.7894	72.6275	0.284814	-0.245109	-1.08664	0	1053.6	1053.6	377.058	269.575	107.483	217.01	0.20597	0.602605	-0.185511	119	9	1014	112.667	524.482	58.2758	0.75981	21.5881	38.6454	33.408	1.15677	37107.1	30372.6	1.22173	36.5948	29.9533	1.22173	0.00149259	160	255	95	201.199	193	160.046	32.8066	0.00516434
CP09232018001E11_ICA09242018EXP001_C10000_FLD020_EX-Brightfield_EM-dsRed_1925_123.tif	Parental cells	24	26.5	0	255	255	144.676	153	-8.32429	72.2054	0.283158	-0.285298	-1.05796	0	1023.89	1023.89	395.605	325.965	69.6402	217.991	0.212905	0.457408	-0.426552	154	33	1011	30.6364	395.186	11.9753	0.940689	12.2925	38.1911	33.7054	1.13309	23902.9	11891	2.01016	23.6429	11.7617	2.01016	0.00565774	193	255	62	217.858	222	193.03	21.9208	0.112178
CP09232018001E11_ICA09242018EXP001_C10000_FLD020_EX-Brightfield_EM-dsRed_1925_457.tif	Parental cells	24.5	21	0	255	255	143.336	141	2.33576	72.9922	0.286244	-0.248784	-1.11777	0	1004.71	1004.71	364.395	198.196	166.2	212.637	0.21164	0.584239	-0.199773	142	21	916	43.6191	15.3137	0.729224	0.930578	0.020373	39.6346	29.426	1.34692	19714.2	8854.98	2.22634	21.5221	9.66701	2.22634	0.00524155	185	255	70	212.926	213	185.034	24.858	0.145791
CP09232018001E11_ICA09242018EXP001_C10000_FLD020_EX-Brightfield_EM-dsRed_1927_1393.tif	Parental cells	30	16.5	0	255	255	143.639	161	-17.3606	72.7875	0.285441	-0.263772	-1.11155	0	1013.73	1013.73	380.756	184.135	196.62	219.1	0.216132	0.4793	-0.443367	116	6	1088	181.333	338.032	56.3386	0.834284	8.35749	50.737	27.3032	1.85828	36783.9	22602.9	1.6274	33.8087	20.7747	1.6274	0.00149906	161	255	94	201.274	200	161.046	32.2385	-0.0115907
CP09232018001E11_ICA09242018EXP001_C10000_FLD020_EX-Brightfield_EM-dsRed_1932_473.tif	Parental cells	25	21	0	255	255	143.553	147	-3.44714	73.9868	0.290144	-0.257777	-1.14779	0	1056.42	1056.42	363.963	257.914	106.049	214.084	0.202651	0.624698	-0.137754	148	16	887	55.4375	45.1127	2.81954	0.918697	0.182585	37.9229	29.7805	1.27341	14691.1	8864.9	1.65723	16.5627	9.99425	1.65723	0.00465239	191	255	64	216.468	222	191.031	23.0649	0.108929
CP09232018001E11_ICA09242018EXP001_C10000_FLD020_EX-Brightfield_EM-dsRed_1936_1795.tif	Parental cells	23	21.5	0	255	255	139.838	127	12.8377	72.4088	0.283956	-0.177033	-1.15003	0	1029.32	1029.32	372.694	239.237	133.457	215.465	0.209326	0.53561	-0.318287	128	11	995	90.4545	18.4853	1.68048	0.7614	0.0273287	37.8973	33.4291	1.13366	25910.1	12608.3	2.055	26.0403	12.6717	2.055	0.00382631	160	255	95	202.224	212	160.046	31.4857	-0.0111872
CP09232018001E11_ICA09242018EXP001_C10000_FLD020_EX-Brightfield_EM-dsRed_1948_1398.tif	Parental cells	24.5	16	0	255	255	142.411	125	17.4114	73.2968	0.287438	-0.255186	-1.12192	0	1032.33	1032.33	374.307	260.098	114.208	219.383	0.212513	0.668707	0.0115812	126	10	797	79.7	9.65686	0.965685	0.874174	0.00931115	38.9078	26.0814	1.49178	25084.5	17868.6	1.40383	31.4736	22.4199	1.40383	0.00145839	169	255	86	205.025	203	169.042	29.654	0.0548896
CP09232018001E11_ICA09242018EXP001_C10000_FLD020_EX-Brightfield_EM-dsRed_1948_1800.tif	Parental cells	23	22	0	255	255	140.569	161	-20.4308	73.1731	0.286953	-0.208137	-1.15792	0	1069.19	1069.19	386.344	119.031	267.313	221.157	0.206845	0.506135	-0.447858	124	13	1049	80.6923	277.019	21.3092	0.714157	5.8215	36.9013	36.1946	1.01952	32077.4	15502.8	2.06914	30.5791	14.7786	2.06914	0.00328645	161	255	94	202.075	194	161.046	31.5076	-0.00182209
CP09232018001E11_ICA09242018EXP001_C10000_FLD020_EX-Brightfield_EM-dsRed_1949_1959.tif	Parental cells	30	22	0	255	255	135.731	139	-3.26856	73.0025	0.286284	-0.115543	-1.18284	0	1057.89	1057.89	341.134	179.759	161.375	209.062	0.197621	0.742786	0.123144	140	20	1196	59.8	21.3137	1.06569	1.0191	0.0302257	47.0677	32.3533	1.4548	30270.3	16400.3	1.84572	25.3096	13.7126	1.84572	0.00402487	161	255	94	204.588	201	161.046	29.8435	-0.0187655
CP09232018001E11_ICA09242018EXP001_C10000_FLD020_EX-Brightfield_EM-dsRed_1951_1446.tif	Parental cells	22	34	0	255	255	141.541	125	16.5411	72.453	0.284129	-0.220541	-1.106	0	1077.89	1077.89	357.067	275.788	81.2797	212.765	0.19739	0.671992	0.026051	126	15	1517	101.133	4.24264	0.282843	0.892726	0.000944	54.019	35.756	1.51077	60473.1	33828.1	1.78766	39.8636	22.2993	1.78766	0.00179179	163	255	92	203.469	197	163.045	30.8796	-0.0298187
CP09232018001E11_ICA09242018EXP001_C10000_FLD020_EX-Brightfield_EM-dsRed_1953_1794.tif	Parental cells	24.5	40.5	0	255	255	141.254	157	-15.7463	73.1313	0.28679	-0.220295	-1.13853	0	1042.68	1042.68	373.902	120.153	253.749	218.386	0.209447	0.60452	-0.218787	118	15	2151	143.4	319.647	21.3098	0.850198	3.77999	68.8908	39.7548	1.7329	87365.5	61516.2	1.4202	40.6162	28.5989	1.4202	0.0011103	157	255	98	199.947	193	157.048	33.0991	-0.00568511
CP09232018001E11_ICA09242018EXP001_C10000_FLD020_EX-Brightfield_EM-dsRed_1955_818.tif	Parental cells	20.5	27	0	255	255	143.45	122	21.4499	73.1377	0.286815	-0.240474	-1.11205	0	1014.02	1014.02	383.416	255.485	127.931	216.228	0.213239	0.550478	-0.333712	123	12	1149	95.75	30.3848	2.53206	0.797389	0.0639414	43.0375	33.9925	1.26609	36683.5	25953	1.41346	31.9264	22.5875	1.41346	0.00231877	168	255	87	204.763	203	168.043	30.8752	0.0586425
CP09232018001E11_ICA09242018EXP001_C10000_FLD020_EX-Brightfield_EM-dsRed_1956_559.tif	Parental cells	25	32	0	255	255	145.774	152	-6.22594	73.2071	0.287087	-0.296244	-1.10635	0	1081.87	1081.87	359.402	306.39	53.0121	211.679	0.195659	0.652503	-0.0268026	153	34	1293	38.0294	7.65685	0.225202	1.03363	0.00360822	44.7397	36.7973	1.21584	31634.5	19434.4	1.62776	24.466	15.0305	1.62776	0.00393216	199	255	56	219.69	228	199.027	20.3795	0.262388
CP09232018001E11_ICA09242018EXP001_C10000_FLD020_EX-Brightfield_EM-dsRed_1961_493.tif	Parental cells	26.5	23.5	0	255	255	144.627	162	-17.3729	73.1605	0.286904	-0.243761	-1.13819	0	1011.36	1011.36	375.916	274.569	101.347	217.981	0.215532	0.579586	-0.348475	163	26	908	34.9231	107.054	4.11745	1.08353	1.0044	36.5007	31.6734	1.15241	18476.5	9011.19	2.0504	20.3486	9.92421	2.0504	0.00652233	203	255	52	223.134	232	203.025	19.1442	0.146069
CP09232018001E11_ICA09242018EXP001_C10000_FLD020_EX-Brightfield_EM-dsRed_1967_1808.tif	Parental cells	24.5	24.5	0	255	255	140.99	155	-14.0096	73.8243	0.289507	-0.234413	-1.16305	0	1026.77	1026.77	379.132	178.482	200.65	224.51	0.218656	0.555452	-0.387891	156	26	939	36.1154	104.711	4.02733	0.96728	0.929194	35.4151	33.7588	1.04906	16844.7	7837.36	2.14928	17.939	8.34649	2.14928	0.00538562	194	255	61	217.306	217	194.03	21.2314	0.214293
CP09232018001E11_ICA09242018EXP001_C10000_FLD020_EX-Brightfield_EM-dsRed_1972_1411.tif	Parental cells	22.5	18	0	255	255	141.299	135	6.29877	72.1258	0.282846	-0.234871	-1.08264	2	990.426	988.426	374.228	162.233	211.995	213.243	0.215739	0.58484	-0.319892	136	11	759	69	348.174	31.6522	0.905281	12.7098	35.5528	27.1818	1.30797	18705.3	12217.6	1.53101	24.6447	16.0969	1.53101	0.00286241	171	255	84	206.912	200	171.041	28.1443	0.0400119
CP09232018001E11_ICA09242018EXP001_C10000_FLD020_EX-Brightfield_EM-dsRed_1976_311.tif	Parental cells	20	37.5	0	255	255	141.744	164	-22.256	72.7987	0.285485	-0.216785	-1.13438	0	1027.56	1027.56	369.251	387.341	-18.0897	212.838	0.20713	0.530025	-0.358453	123	18	1560	86.6667	7.65685	0.425381	0.921614	0.00299066	61.6518	32.2173	1.91362	35522.8	24602.6	1.44386	22.771	15.7709	1.44386	0.00266899	164	255	91	202.853	198	164.044	31.1153	0.0385597
CP09232018001E11_ICA09242018EXP001_C10000_FLD020_EX-Brightfield_EM-dsRed_1976_494.tif	Parental cells	22	34	0	255	255	144.476	162	-17.5244	73.2681	0.287326	-0.246934	-1.15143	0	1023.61	1023.61	376.379	273.895	102.484	218.904	0.213856	0.567081	-0.314582	163	35	1092	31.2	28.1421	0.804061	1.21394	0.0577141	45.0114	30.8895	1.45718	17801.6	10782.2	1.65101	16.3018	9.87383	1.65101	0.00853609	204	255	51	223.105	230	204.025	18.5447	0.216361
CP09232018001E11_ICA09242018EXP001_C10000_FLD020_EX-Brightfield_EM-dsRed_1978_386.tif	Parental cells	31	26.5	0	255	255	138.32	156	-17.6805	73.7351	0.289157	-0.18067	-1.17651	0	998.801	998.801	308.108	126.801	181.307	203.729	0.203973	0.836432	0.220223	125	11	1686	153.273	91.4975	8.31795	0.809278	0.39514	48.4995	44.2619	1.09574	72906.7	34999.3	2.08309	43.2424	20.7588	2.08309	0.00141008	156	255	99	200.853	211	156.048	32.34	-0.0612912
CP09232018001E11_ICA09242018EXP001_C10000_FLD020_EX-Brightfield_EM-dsRed_1978_711.tif	Parental cells	28.5	25	0	255	255	146.108	168	-21.8916	73.4587	0.288073	-0.318859	-1.08507	0	1075.37	1075.37	372.032	77.7122	294.32	226.066	0.210222	0.697406	-0.0120667	169	35	973	27.8	2.82843	0.0808122	1.22058	0.000654	37.5826	32.9637	1.14012	17113.3	11072.1	1.54563	17.5882	11.3793	1.54563	0.00624596	210	255	45	226.09	234	210.022	16.4053	0.284911
CP09232018001E11_ICA09242018EXP001_C10000_FLD020_EX-Brightfield_EM-dsRed_1980_555.tif	Parental cells	22.5	24	0	255	255	145.908	161	-15.0921	72.6435	0.284876	-0.272584	-1.10079	0	1004.28	1004.28	368.006	158.881	209.125	215.565	0.214646	0.640063	-0.152292	162	33	796	24.1212	11.0711	0.335487	1.09418	0.0122534	34.2733	29.5711	1.15901	15253.2	13107.5	1.1637	19.1623	16.4667	1.1637	0.00558091	203	255	52	223.004	231	203.025	19.1979	0.196885
CP09232018001E11_ICA09242018EXP001_C10000_FLD020_EX-Brightfield_EM-dsRed_283_1319.tif	Parental cells	26.5	23.5	0	255	255	140.058	135	5.05821	73.4872	0.288185	-0.18696	-1.15695	0	1013.42	1013.42	361.07	298.88	62.1893	210.199	0.207415	0.611594	-0.136862	136	10	1171	117.1	504.825	50.4825	0.841027	17.3187	41.5082	35.9197	1.15558	42477.5	29911.4	1.42011	36.2745	25.5435	1.42011	0.00158042	170	255	85	207.362	199	170.042	28.9272	-0.00134275
CP09232018001E11_ICA09242018EXP001_C10000_FLD020_EX-Brightfield_EM-dsRed_305_1538.tif	Parental cells	27	31.5	0	255	255	138.747	171	-32.2534	73.6629	0.288874	-0.203739	-1.16376	0	1013.83	1013.83	348.83	172.272	176.559	215.626	0.212685	0.650111	-0.149171	136	15	1595	106.333	20.3848	1.35899	0.810334	0.020732	50.2887	40.3832	1.24529	71344.7	51896.5	1.37475	44.7302	32.537	1.37475	0.00116675	171	255	84	206.419	199	171.041	27.985	0.070369
CP09232018001E11_ICA09242018EXP001_C10000_FLD020_EX-Brightfield_EM-dsRed_328_1650.tif	Parental cells	25.5	24.5	0	255	255	138.246	112	26.2465	73.2986	0.287445	-0.178517	-1.1568	0	1027.11	1027.11	344.22	142.431	201.789	212.11	0.206512	0.625516	-0.307542	146	21	1081	51.4762	46.0416	2.19246	0.94861	0.156051	38.3044	35.9325	1.06601	32015.2	21066.2	1.51974	29.6163	19.4877	1.51974	0.00280374	174	255	81	209.408	217	174.04	26.8818	0.0286262
CP09232018001E11_ICA09242018EXP001_C10000_FLD020_EX-Brightfield_EM-dsRed_341_1281.tif	Parental cells	25.5	29.5	0	255	255	138.505	162	-23.4948	73.6313	0.28875	-0.158333	-1.18026	0	1037.62	1037.62	370.154	95.25	274.904	216.635	0.208781	0.591319	-0.208487	132	15	1465	97.6667	18.4853	1.23235	0.813445	0.0185611	46.8398	39.8228	1.17621	44003.3	24182.2	1.81966	30.0364	16.5066	1.81966	0.00256849	162	255	93	204.102	215	162.045	30.8955	-0.0397739
CP09232018001E11_ICA09242018EXP001_C10000_FLD020_EX-Brightfield_EM-dsRed_397_1036.tif	Parental cells	27.5	21.5	0	255	255	136.71	113	23.7104	73.3722	0.287734	-0.157704	-1.1735	0	1004.4	1004.4	351.064	115.741	235.323	210.804	0.20988	0.521163	-0.405219	142	21	1060	50.4762	9.07107	0.431956	0.924253	0.00617733	39.4137	34.2427	1.15101	31116.1	21128.9	1.47268	29.3548	19.9329	1.47268	0.00368996	168	255	87	206.306	209	168.043	28.381	0.027368
CP09232018001E11_ICA09242018EXP001_C10000_FLD020_EX-Brightfield_EM-dsRed_424_1294.tif	Parental cells	28	24	0	255	255	140.116	166	-25.8839	73.6053	0.288648	-0.16716	-1.17737	0	1081.87	1081.87	368.457	192.286	176.171	215.701	0.199378	0.557829	-0.280177	131	15	1313	87.5333	67.598	4.50653	0.828723	0.276945	45.17	37.0105	1.22046	34591.7	17239.5	2.00654	26.3455	13.1298	2.00654	0.00411552	166	255	89	205.735	198	166.043	30.3833	-0.037972
CP09232018001E11_ICA09242018EXP001_C10000_FLD020_EX-Brightfield_EM-dsRed_438_699.tif	Parental cells	27	28.5	0	255	255	137.497	177	-39.5033	73.9015	0.28981	-0.164994	-1.19726	0	1057.24	1057.24	324.342	80.5322	243.81	211.309	0.199868	0.838757	0.280251	147	16	1319	82.4375	26.9706	1.68566	0.965268	0.0438859	43.2898	38.7944	1.11588	36051.7	17228.7	2.09254	27.3326	13.0619	2.09254	0.0039488	177	255	78	210.412	202	177.038	25.7145	0.0190067
CP09232018001E11_ICA09242018EXP001_C10000_FLD020_EX-Brightfield_EM-dsRed_490_1523.tif	Parental cells	27.5	22	0	255	255	142	132	9.99959	71.7127	0.281226	-0.221452	-1.09357	0	1014.02	1014.02	320.409	168.343	152.065	201.206	0.198424	0.729266	0.124635	133	18	1165	64.7222	277.948	15.4416	0.803651	5.27706	42.5091	34.8943	1.21823	32620	21956.8	1.48564	28	18.8471	1.48564	0.00286727	168	255	87	205.934	199	168.043	29.1539	-0.0111223
CP09232018001E11_ICA09242018EXP001_C10000_FLD020_EX-Brightfield_EM-dsRed_499_69.tif	Parental cells	26	21	0	255	255	138.469	171	-32.5311	72.8387	0.285642	-0.188999	-1.15335	0	1059.25	1059.25	363.189	97.2355	265.953	219.623	0.207339	0.56086	-0.296409	139	19	1004	52.8421	39.4558	2.07662	0.98314	0.12339	39.6012	32.2801	1.2268	25211.3	18444.7	1.36686	25.1108	18.3712	1.36686	0.00328271	171	255	84	206.426	198	171.041	27.6223	0.0802792
CP09232018001E11_ICA09242018EXP001_C10000_FLD020_EX-Brightfield_EM-dsRed_512_1462.tif	Parental cells	22	19	0	255	255	142.977	104	38.9773	71.9376	0.282108	-0.264633	-1.07703	0	1017	1017	338.211	232.401	105.81	216.062	0.212449	0.75155	0.113833	150	20	697	34.85	18.9706	0.948528	0.982426	0.0410883	30.9364	28.6862	1.07844	19236.9	7630.04	2.52121	27.5996	10.947	2.52121	0.00285507	186	255	69	214.037	214	186.034	23.4631	0.0658891
CP09232018001E11_ICA09242018EXP001_C10000_FLD020_EX-Brightfield_EM-dsRed_541_1521.tif	Parental cells	27.5	22	0	255	255	141.011	158	-16.9888	74.1421	0.290753	-0.207495	-1.15492	0	1026.8	1026.8	353.77	318.869	34.9012	213.917	0.208334	0.593156	-0.243401	120	13	1287	99	21.3137	1.63952	0.730331	0.0280886	46.3229	35.3747	1.30949	32658.7	17715.3	1.84353	25.3759	13.7648	1.84353	0.0024864	158	255	97	201.751	194	158.047	33.1265	-0.0523951
CP09232018001E11_ICA09242018EXP001_C10000_FLD020_EX-Brightfield_EM-dsRed_563_1412.tif	Parental cells	24.5	22	0	255	255	142.232	135	7.23237	73.172	0.286949	-0.26229	-1.12147	0	1004.03	1004.03	343.868	92.167	251.701	227.792	0.226877	0.705928	-0.25027	136	19	1009	53.1053	14.7279	0.775154	0.947909	0.0171073	37.0691	34.6569	1.0696	25178.9	14940.7	1.68525	24.9543	14.8075	1.68525	0.00379359	178	255	77	209.325	210	178.038	26.2755	0.0636347
CP09232018001E11_ICA09242018EXP001_C10000_FLD020_EX-Brightfield_EM-dsRed_587_1385.tif	Parental cells	25	28.5	0	255	255	141.073	152	-10.9274	73.2557	0.287277	-0.210817	-1.1502	0	1038.62	1038.62	367.226	176.484	190.743	212.397	0.2045	0.445812	-0.58489	153	26	1155	44.4231	20.9706	0.80656	0.983378	0.030299	41.7314	35.2394	1.18422	26072	10951.8	2.38061	22.5732	9.48209	2.38061	0.00529238	185	255	70	215.039	214	185.034	24.0436	-0.00753821
CP09232018001E11_ICA09242018EXP001_C10000_FLD020_EX-Brightfield_EM-dsRed_608_1572.tif	Parental cells	22.5	37.5	0	255	255	142.98	140	2.98015	73.5075	0.288265	-0.301522	-1.09935	0	1060.34	1060.34	357.561	196.743	160.818	225.728	0.212882	0.670846	-0.132604	141	22	1527	69.4091	10.4853	0.476604	1.05294	0.00572943	57.0008	34.109	1.67114	51345.6	33525.5	1.53154	33.6252	21.9552	1.53154	0.00206024	184	255	71	211.673	215	184.035	24.5007	0.135622
CP09232018001E11_ICA09242018EXP001_C10000_FLD020_EX-Brightfield_EM-dsRed_617_1444.tif	Parental cells	30	19	0	255	255	141.665	156	-14.3351	73.5087	0.28827	-0.241368	-1.14276	0	1074.8	1074.8	366.37	52.4806	313.889	223.198	0.207664	0.656579	-0.224167	157	28	884	31.5714	236.049	8.43031	1.29285	5.01581	41.3828	27.1983	1.52152	15313.4	9916.99	1.54415	17.3228	11.2183	1.54415	0.00758193	193	255	62	217.735	220	193.03	21.482	0.132745
CP09232018001E11_ICA09242018EXP001_C10000_FLD020_EX-Brightfield_EM-dsRed_637_1512.tif	Parental cells	25	22	0	255	255	143.194	173	-29.8059	73.4079	0.287874	-0.249215	-1.15415	0	1029.88	1029.88	368.539	70.4022	298.137	223.898	0.217401	0.654418	-0.180804	125	9	1123	124.778	493.37	54.8188	0.779769	17.2487	41.6047	34.3675	1.21058	36639.8	25617.5	1.43026	32.6267	22.8117	1.43026	0.00227169	173	255	82	206.25	208	173.04	28.7841	0.09163
CP09232018001E11_ICA09242018EXP001_C10000_FLD020_EX-Brightfield_EM-dsRed_657_1580.tif	Parental cells	22.5	36	0	255	255	141.91	150	-8.09012	73.1904	0.287021	-0.242317	-1.1528	0	1018.99	1018.99	371.739	185.09	186.649	218.662	0.214587	0.569591	-0.354279	151	27	1328	49.1852	209.179	7.74736	1.04028	2.62197	53.4943	31.6083	1.69241	39727.3	24510.5	1.62083	29.9151	18.4567	1.62083	0.0025598	191	255	64	215.507	215	191.031	22.2122	0.234328
CP09232018001E11_ICA09242018EXP001_C10000_FLD020_EX-Brightfield_EM-dsRed_679_1918.tif	Parental cells	17	27.5	0	255	255	139.815	181	-41.1845	73.6844	0.288958	-0.188648	-1.17239	0	1032.89	1032.89	381.334	340.934	40.4004	214.06	0.207244	0.499089	-0.389369	146	18	806	44.7778	2.82843	0.157135	1.06064	0.00079	40.5755	25.2919	1.60429	21948.7	14536.4	1.50991	27.2316	18.0352	1.50991	0.00300193	181	255	74	212.099	209	181.036	25.2973	0.061822
CP09232018001E11_ICA09242018EXP001_C10000_FLD020_EX-Brightfield_EM-dsRed_67_56.tif	Parental cells	24.5	21.5	0	255	255	135.61	183	-47.3901	73.9321	0.28993	-0.131408	-1.18736	0	999.925	999.925	343.374	244.122	99.2514	214.499	0.214515	0.622231	-0.307791	134	11	1007	91.5455	42.1421	3.8311	0.848681	0.140344	38.1765	33.5848	1.13672	20498.4	13547.8	1.51304	20.3559	13.4536	1.51304	0.00571152	157	255	98	202.487	201	183.009	31.2543	-0.0246236
CP09232018001E11_ICA09242018EXP001_C10000_FLD020_EX-Brightfield_EM-dsRed_721_1929.tif	Parental cells	31.5	24	0	255	255	141.147	113	28.1472	73.1712	0.286946	-0.202394	-1.14197	0	1061.92	1061.92	377.491	167.998	209.493	208.85	0.196673	0.474013	-0.371444	151	25	1243	49.72	9.65686	0.386274	0.981428	0.00597022	46.5182	34.0219	1.3673	25333	16395.5	1.54512	20.3805	13.1902	1.54512	0.00588868	187	255	68	214.94	214	187.033	23.8569	0.114205
CP09232018001E11_ICA09242018EXP001_C10000_FLD020_EX-Brightfield_EM-dsRed_810_797.tif	Parental cells	23	19.5	0	255	255	142.918	125	17.9181	72.4882	0.284267	-0.241986	-1.11833	0	1046.58	1046.58	389.239	304.571	84.668	217.276	0.207606	0.543424	-0.194059	126	9	913	101.444	268.676	29.8529	0.746118	6.29184	37.4632	31.0296	1.20734	23805.2	11425.9	2.08345	26.0736	12.5146	2.08345	0.0041071	169	255	86	204.945	204	169.042	29.5855	0.0500692
CP09232018001E11_ICA09242018EXP001_C10000_FLD020_EX-Brightfield_EM-dsRed_847_80.tif	Parental cells	20.5	27.5	0	255	255	137.558	141	-3.44169	73.2821	0.287381	-0.137166	-1.16647	0	1060.42	1060.42	365.829	180.189	185.64	217.002	0.204637	0.695087	-0.0581347	142	13	1009	77.6154	16.4853	1.2681	1.01351	0.0214334	40.9125	31.4011	1.3029	29004.8	21122.1	1.37319	28.7461	20.9337	1.37319	0.00314638	163	255	92	207.115	212	187.956	29.5285	-0.130926
CP09232018001E11_ICA09242018EXP001_C10000_FLD020_EX-Brightfield_EM-dsRed_896_91.tif	Parental cells	19.5	23	0	255	255	135.08	126	9.08027	73.2428	0.287227	-0.130017	-1.16875	1.41421	966.207	964.793	332.392	135.204	197.189	205.791	0.213301	0.672892	-0.159779	127	10	909	90.9	17.3137	1.73137	0.745184	0.0262426	38.2995	30.2191	1.26739	26934.1	16421.8	1.64015	29.6305	18.0657	1.64015	0.00226175	147	255	108	197.507	201	147.053	33.8199	-0.0231305
CP09232018001E11_ICA09242018EXP001_C10000_FLD020_EX-Brightfield_EM-dsRed_934_1937.tif	Parental cells	35.5	27.5	0	255	255	140.246	153	-12.7536	73.4578	0.28807	-0.21855	-1.14665	0	1073.52	1073.52	348.761	266.283	82.478	217.245	0.202368	0.696713	-0.101864	154	36	1560	43.3333	193.279	5.36887	1.05186	1.90562	51.6087	38.4868	1.34095	37880.7	17967.3	2.10831	24.2825	11.5175	2.10831	0.00274711	185	255	70	214.873	212	185.034	23.7213	0.00946907
CP09232018001E11_ICA09242018EXP001_C10000_FLD020_EX-Brightfield_EM-dsRed_972_809.tif	Parental cells	29	23.5	0	255	255	140.781	144	-3.21937	73.0212	0.286358	-0.231239	-1.12821	0	1047.64	1047.64	383.068	157.555	225.513	219.185	0.209219	0.488499	-0.429075	145	32	1188	37.125	2.82843	0.0883883	0.912573	0.000536	42.1024	35.9269	1.17189	29506.8	21378.5	1.38021	24.8374	17.9953	1.38021	0.00464162	179	255	76	211.094	209	179.037	25.5405	0.0234804
CP09232018001E11_ICA09242018EXP001_C10000_FLD020_EX-Brightfield_EM-dsRed_981_1927.tif	Parental cells	33	22	0	255	255	143.125	161	-17.875	72.989	0.286231	-0.266733	-1.12088	0	1040.91	1040.91	381.719	237.864	143.855	219.315	0.210696	0.500952	-0.461979	162	32	1066	33.3125	5.65685	0.176777	1.24556	0.00238882	45.5023	29.8287	1.52546	20191.6	7195.21	2.80626	18.9415	6.74973	2.80626	0.00549197	199	255	56	220.446	224	199.027	19.6223	0.196816
CP09232018001E11_ICA09242018EXP001_C10000_FLD021_EX-Brightfield_EM-dsRed_1086_1277.tif	Parental cells	27.5	21.5	0	255	255	138.889	127	11.8892	73.4221	0.28793	-0.171073	-1.16281	2.82843	1038.08	1035.25	374.396	308.147	66.2491	219.917	0.212429	0.623382	-0.269993	128	16	1187	74.1875	6.24264	0.390165	0.823334	0.00261262	44.585	33.8979	1.31527	38173.8	21845.5	1.74745	32.1599	18.4039	1.74745	0.0026388	159	255	96	202.306	210	159.047	31.9075	-0.012711
CP09232018001E11_ICA09242018EXP001_C10000_FLD021_EX-Brightfield_EM-dsRed_1105_1159.tif	Parental cells	21	17.5	0	255	255	140.647	157	-16.3531	74.9739	0.294015	-0.206369	-1.18706	0	1012.03	1012.03	368.614	104.761	263.853	228.586	0.225869	0.687394	-0.201248	117	6	797	132.833	19.5563	3.25939	0.70708	0.0381863	35.2181	28.8139	1.22226	18206.4	10413.8	1.7483	22.8436	13.0662	1.7483	0.00340795	157	255	98	200.989	194	157.048	33.775	-0.0311752
CP09232018001E11_ICA09242018EXP001_C10000_FLD021_EX-Brightfield_EM-dsRed_1174_1228.tif	Parental cells	25.5	22.5	0	255	255	138.875	131	7.87451	74.4323	0.291891	-0.183175	-1.20884	0	1045.92	1045.92	358.983	271.695	87.2882	221.598	0.211869	0.66698	-0.179839	132	14	1112	79.4286	9.65686	0.689775	0.921059	0.00667355	41.2104	34.3564	1.1995	41226	23191.7	1.77762	37.0737	20.8558	1.77762	0.00274813	163	255	92	205.522	197	197.039	30.0242	-0.14198
CP09232018001E11_ICA09242018EXP001_C10000_FLD021_EX-Brightfield_EM-dsRed_1215_1103.tif	Parental cells	28.5	31	0	255	255	140.162	147	-6.83814	73.4265	0.287947	-0.214268	-1.15982	0	1060.45	1060.45	380.062	217.475	162.586	221.654	0.209018	0.577761	-0.308727	148	28	1490	53.2143	31.2132	1.11476	0.873959	0.0520332	45.3336	41.8481	1.08329	35495.3	19488	1.8214	23.8224	13.0792	1.8214	0.00534188	183	255	72	212.701	209	183.035	24.5014	0.0980834
CP09232018001E11_ICA09242018EXP001_C10000_FLD021_EX-Brightfield_EM-dsRed_1229_1149.tif	Parental cells	21.5	20	0	255	255	142.24	178	-35.7605	73.8411	0.289573	-0.239743	-1.15699	0	1004	1004	385.267	162.758	222.509	225.571	0.224672	0.544425	-0.449681	134	9	821	91.2222	234.735	26.0817	0.824705	5.34076	33.6704	31.0459	1.08454	21802.4	13849.7	1.57421	26.5559	16.8694	1.57421	0.00321922	178	255	77	209.364	211	178.038	26.9427	0.0780899
CP09232018001E11_ICA09242018EXP001_C10000_FLD021_EX-Brightfield_EM-dsRed_1276_1088.tif	Parental cells	22	40.5	0	255	255	138.744	122	16.7435	73.3871	0.287793	-0.177299	-1.15634	0	1036.46	1036.46	379.452	184.215	195.237	215.37	0.207794	0.472089	-0.441133	123	17	1860	109.412	17.5563	1.03273	0.931745	0.013187	66.6275	35.5442	1.8745	67378.5	39613.7	1.70089	36.225	21.2977	1.70089	0.00216831	153	255	102	199.654	208	153.05	33.502	-0.0418174
CP09232018001E11_ICA09242018EXP001_C10000_FLD021_EX-Brightfield_EM-dsRed_1378_1410.tif	Parental cells	29.5	28.5	0	255	255	139.166	168	-28.8344	73.6365	0.288771	-0.188468	-1.16863	0	1009.35	1009.35	333.187	143.911	189.276	213.629	0.21165	0.793793	0.156253	135	20	1596	79.8	572.365	28.6182	0.877131	16.3344	45.5578	44.6046	1.02137	51973.2	44684.2	1.16312	32.5647	27.9976	1.16312	0.00210623	168	255	87	206.18	198	168.043	29.035	-0.0221561
CP09232018001E11_ICA09242018EXP001_C10000_FLD021_EX-Brightfield_EM-dsRed_1850_163.tif	Parental cells	25.5	19	0	255	255	135.105	108	27.1053	74.2755	0.291276	-0.112617	-1.20408	0	1004.45	1004.45	314.712	237.379	77.3325	206.466	0.205552	0.85466	0.316809	132	9	937	104.111	2.82843	0.31427	0.843101	0.000679	39.516	30.1909	1.30887	30226.1	18947.8	1.59524	32.2584	20.2217	1.59524	0.00224221	153	255	102	201.539	194	153.05	32.5522	-0.0711397
CP09232018001E11_ICA09242018EXP001_C10000_FLD021_EX-Brightfield_EM-dsRed_1958_1553.tif	Parental cells	25	29.5	0	255	255	139.483	153	-13.5173	73.3965	0.287829	-0.193483	-1.17342	0	970.065	970.065	350.431	100.417	250.014	209.376	0.215837	0.502242	-0.553675	154	29	1174	40.4828	19.5563	0.674357	1.06572	0.0259237	41.4332	36.077	1.14847	24662.5	9517.38	2.59131	21.0072	8.1068	2.59131	0.00728071	187	255	68	214.853	212	187.033	23.1618	0.116532
CP09232018001E11_ICA09242018EXP001_C10000_FLD021_EX-Brightfield_EM-dsRed_204_139.tif	Parental cells	21.5	24	0	255	255	137.263	134	3.2626	73.5178	0.288305	-0.147962	-1.18013	0	971.912	971.912	344.343	214.504	129.839	203.145	0.209016	0.566886	-0.242961	135	14	981	70.0714	2.82843	0.202031	0.861653	0.000649	38.2057	32.6927	1.16863	27481.5	22072.9	1.24503	28.0138	22.5004	1.24503	0.00219133	161	255	94	203.957	208	161.046	30.6255	-0.048703
CP09232018001E11_ICA09242018EXP001_C10000_FLD021_EX-Brightfield_EM-dsRed_220_254.tif	Parental cells	23	21.5	0	255	255	138.275	130	8.27452	72.287	0.283479	-0.161254	-1.15455	0	1070.56	1070.56	365.577	378.46	-12.883	211.894	0.197928	0.586192	-0.11386	131	13	968	74.4615	105.882	8.14479	0.892473	0.92164	37.8656	32.5493	1.16333	22634.6	14384.4	1.57355	23.3829	14.8599	1.57355	0.00392651	159	255	96	202.184	205	188.044	30.8339	2.8e-05
CP09232018001E11_ICA09242018EXP001_C10000_FLD021_EX-Brightfield_EM-dsRed_304_660.tif	Parental cells	23.5	25	0	255	255	144.589	144	0.588511	74.621	0.292631	-0.263839	-1.15757	0	1033.03	1033.03	369.159	155.358	213.801	220.779	0.21372	0.624241	-0.218509	145	24	1023	42.625	45.6985	1.9041	0.987824	0.162449	38.1545	34.1382	1.11765	27161.4	18187.7	1.4934	26.5508	17.7787	1.4934	0.00407364	193	255	62	217.135	226	193.03	22.9106	0.173889
CP09232018001E11_ICA09242018EXP001_C10000_FLD021_EX-Brightfield_EM-dsRed_30_1099.tif	Parental cells	27	29.5	0	255	255	142.374	158	-15.6255	73.298	0.287443	-0.225318	-1.14355	0	1012.24	1012.24	369.323	298.531	70.7918	206.853	0.204351	0.470083	-0.416866	159	34	1207	35.5	11.3137	0.332756	1.06782	0.00843904	41.0383	37.4479	1.09588	26438.6	15135.4	1.74681	21.9044	12.5397	1.74681	0.00567105	196	255	59	219.506	222	196.029	21.1007	0.140149
CP09232018001E11_ICA09242018EXP001_C10000_FLD021_EX-Brightfield_EM-dsRed_432_1315.tif	Parental cells	21	24	0	255	255	142.975	138	4.9752	73.0147	0.286332	-0.230694	-1.1317	0	1006.23	1006.23	381.488	198.495	182.993	215.156	0.213824	0.472175	-0.447538	139	17	923	54.2941	2.82843	0.166378	0.981286	0.00069	35.8995	32.7359	1.09664	25255.2	16998.8	1.48571	27.3621	18.4169	1.48571	0.00318499	180	255	75	211.104	212	180.037	26.5449	0.0768997
CP09232018001E11_ICA09242018EXP001_C10000_FLD021_EX-Brightfield_EM-dsRed_455_940.tif	Parental cells	23	22	0	255	255	137.769	167	-29.2312	73.4327	0.287971	-0.17837	-1.18002	0	1057.84	1057.84	356.333	237.601	118.732	224.341	0.212075	0.623897	-0.365525	135	17	959	56.4118	67.0122	3.94189	0.841435	0.372631	35.3272	34.5637	1.02209	19041.4	10090.2	1.88711	19.8555	10.5216	1.88711	0.00598648	167	255	88	204.82	212	167.043	28.7912	0.0499856
CP09232018001E11_ICA09242018EXP001_C10000_FLD021_EX-Brightfield_EM-dsRed_534_100.tif	Parental cells	24	20	0	255	255	139.59	150	-10.4104	74.1934	0.290955	-0.195495	-1.17496	0	1002.05	1002.05	354.926	142.87	212.055	219.638	0.219189	0.622551	-0.355831	151	19	789	41.5263	2.82843	0.148865	0.946689	0.000807	34.523	29.0991	1.18639	18562.2	10027.6	1.85111	23.5263	12.7093	1.85111	0.00410411	184	255	71	214.261	212	184.035	24.3701	0.0356903
CP09232018001E11_ICA09242018EXP001_C10000_FLD021_EX-Brightfield_EM-dsRed_544_307.tif	Parental cells	21.5	24.5	0	255	255	136.553	190	-53.4471	73.9129	0.289855	-0.152469	-1.18241	4	1008.07	1004.07	339.692	276.59	63.1025	208.295	0.207451	0.707037	0.0646754	137	9	978	108.667	374.416	41.6018	0.830535	11.4067	36.6723	33.9556	1.08001	29702.9	21335.1	1.39221	30.3711	21.815	1.39221	0.00287814	162	255	93	204.978	212	190.045	29.8026	-0.0944142
CP09232018001E11_ICA09242018EXP001_C10000_FLD021_EX-Brightfield_EM-dsRed_549_922.tif	Parental cells	29.5	24	0	255	255	144.766	135	9.76589	72.6509	0.284905	-0.270885	-1.10366	0	1032.45	1032.45	383.766	191.569	192.197	228.012	0.220845	0.626663	-0.224045	136	23	1329	57.7826	8.24264	0.358376	0.832694	0.00406816	46.0268	36.7641	1.25195	35158	16032.9	2.19286	26.4545	12.0639	2.19286	0.00408934	181	255	74	211.317	218	181.036	26.0185	0.00965806
CP09232018001E11_ICA09242018EXP001_C10000_FLD021_EX-Brightfield_EM-dsRed_626_934.tif	Parental cells	20	27.5	0	255	255	145.038	157	-11.9618	73.0315	0.286398	-0.281237	-1.09886	0	1055.06	1055.06	355.469	348.254	7.21542	218.221	0.206832	0.667152	-0.134095	158	27	842	31.1852	4.24264	0.157135	1.09157	0.00170118	37.5938	28.5171	1.31829	15323.6	7261.47	2.11026	18.1991	8.62408	2.11026	0.00732813	200	255	55	220.942	228	200.027	20.0226	0.167344
CP09232018001E11_ICA09242018EXP001_C10000_FLD021_EX-Brightfield_EM-dsRed_664_932.tif	Parental cells	25	29.5	0	255	255	142.022	168	-25.9783	73.9443	0.289978	-0.23752	-1.16932	0	1040.74	1040.74	346.044	180.909	165.135	223.313	0.214572	0.898268	0.391383	124	14	1522	108.714	116.083	8.29166	0.741078	0.704555	48.1775	40.2235	1.19775	52533.5	36150.8	1.45318	34.5161	23.7521	1.45318	0.00127142	168	255	87	204.837	206	168.043	30.0288	-0.0142177
CP09232018001E11_ICA09242018EXP001_C10000_FLD022_EX-Brightfield_EM-dsRed_1217_1690.tif	Parental cells	26	29	0	255	255	139.612	147	-7.38793	72.9541	0.286094	-0.201016	-1.13469	0	1088.3	1088.3	362.88	201.931	160.949	216.571	0.198999	0.646818	-0.116787	148	29	1280	44.1379	10.4853	0.361561	0.973574	0.00683503	42.5092	38.3387	1.10878	30233.8	15467.2	1.9547	23.6201	12.0838	1.9547	0.00436619	179	255	76	211.189	203	179.037	25.7202	0.0927773
CP09232018001E11_ICA09242018EXP001_C10000_FLD022_EX-Brightfield_EM-dsRed_1675_1484.tif	Parental cells	25.5	26.5	0	255	255	139.54	147	-7.45986	73.9104	0.289845	-0.207884	-1.1646	0	1057.55	1057.55	343.612	258.191	85.4208	221.534	0.209479	0.740029	-0.0560212	148	26	1146	44.0769	17.8995	0.688442	1.04732	0.0222478	40.1238	36.3658	1.10334	23046.3	11359.4	2.02884	20.1102	9.91218	2.02884	0.00333149	181	255	74	212.317	210	181.036	25.0987	0.0419031
CP09232018001E11_ICA09242018EXP001_C10000_FLD022_EX-Brightfield_EM-dsRed_1725_1435.tif	Parental cells	27.5	17	0	255	255	140.906	138	2.90588	72.8633	0.285739	-0.216962	-1.13574	0	1036.69	1036.69	380.536	411.031	-30.4944	213.378	0.205826	0.413823	-0.566414	139	16	860	53.75	115.64	7.22748	0.987019	1.23739	41.9549	26.0991	1.60752	21363	13321.9	1.60361	24.8407	15.4905	1.60361	0.0042372	172	255	83	208.144	201	172.041	28.0575	-0.0004
CP09232018001E11_ICA09242018EXP001_C10000_FLD022_EX-Brightfield_EM-dsRed_172_1318.tif	Parental cells	23.5	18	0	255	255	133.616	153	-19.3842	74.2131	0.291032	-0.130717	-1.19945	0	1011.56	1011.56	319.972	156.08	163.891	214.567	0.212115	0.76573	0.0796207	131	10	825	82.5	132.811	13.2811	0.83502	1.7014	38.1092	27.5635	1.3826	21419.5	10583.9	2.02378	25.963	12.829	2.02378	0.00367304	153	255	102	199.48	193	153.05	32.1113	-0.00418825
CP09232018001E11_ICA09242018EXP001_C10000_FLD022_EX-Brightfield_EM-dsRed_201_1276.tif	Parental cells	26.5	21	0	255	255	143.658	149	-5.34232	73.6402	0.288785	-0.254198	-1.1379	0	1062.09	1062.09	370.588	60.1574	310.43	231.754	0.218206	0.570227	-0.51191	150	25	929	37.16	4.24264	0.169706	1.08393	0.00154187	39.574	29.8893	1.32402	16891.9	9240.51	1.82803	18.1829	9.94672	1.82803	0.0079333	191	255	64	216.787	222	191.031	22.8679	0.104815
CP09232018001E11_ICA09242018EXP001_C10000_FLD022_EX-Brightfield_EM-dsRed_243_1305.tif	Parental cells	17.5	26	0	255	255	139.376	186	-46.6242	73.92	0.289882	-0.182639	-1.18742	0	1035.3	1035.3	366.766	293.2	73.5657	222.512	0.214925	0.654573	-0.103331	153	14	736	52.5714	280.191	20.0136	1.08237	8.48829	37.2222	25.1759	1.47849	19145.5	11895.4	1.60949	26.0129	16.1622	1.60949	0.00462187	186	255	69	214.942	215	186.034	23.4781	0.0159603
CP09232018001E11_ICA09242018EXP001_C10000_FLD022_EX-Brightfield_EM-dsRed_423_1307.tif	Parental cells	28.5	24	0	255	255	141.26	149	-7.7405	73.1234	0.286758	-0.234612	-1.1391	0	1037.52	1037.52	389.841	212.773	177.068	222.277	0.214238	0.473773	-0.50738	150	25	1138	45.52	49.4558	1.97823	0.944066	0.171034	41.0952	35.2583	1.16555	25255.1	10794.4	2.33965	22.1925	9.48539	2.33965	0.00589186	186	255	69	213.898	212	186.034	23.6761	0.124387
CP09232018001E11_ICA09242018EXP001_C10000_FLD022_EX-Brightfield_EM-dsRed_463_1290.tif	Parental cells	26	21	0	255	255	142.941	182	-39.0586	74.1766	0.290889	-0.287885	-1.17968	0	1055.77	1055.77	340.549	105.164	235.385	233.996	0.221636	0.760994	-0.217795	131	14	1070	76.4286	25.799	1.84278	0.920853	0.0495008	42.7066	31.9006	1.33874	29553	21637.6	1.36582	27.6197	20.222	1.36582	0.00336391	182	255	73	209.113	215	182.036	25.3729	0.204527
CP09232018001E11_ICA09242018EXP001_C10000_FLD022_EX-Brightfield_EM-dsRed_476_1194.tif	Parental cells	22.5	19.5	0	255	255	139.736	147	-7.26382	73.955	0.290019	-0.190424	-1.18765	2.82843	1057.56	1054.73	385.095	318.013	67.0825	215.815	0.204616	0.614007	-0.0541251	148	17	743	43.7059	26.9706	1.5865	0.94203	0.0779079	33.1689	28.5212	1.16296	14113	9056.62	1.55831	18.9946	12.1893	1.55831	0.00496764	181	255	74	212.933	211	181.036	25.0826	-0.0351271
CP09232018001E11_ICA09242018EXP001_C10000_FLD022_EX-Brightfield_EM-dsRed_486_1155.tif	Parental cells	22.5	18	0	255	255	137.927	152	-14.0728	73.0785	0.286582	-0.156935	-1.17016	0	1002.01	1002.01	359.232	185.919	173.313	204.835	0.204424	0.546878	-0.284295	121	9	857	95.2222	356.416	39.6018	0.77557	11.7957	36.6911	29.7393	1.23376	29349.7	23737.9	1.23641	34.247	27.6988	1.23641	0.00168485	152	255	103	198.086	202	152.05	33.7369	0.00216177
CP09232018001E11_ICA09242018EXP001_C10000_FLD022_EX-Brightfield_EM-dsRed_504_184.tif	Parental cells	23	25	0	255	255	136.824	114	22.8243	73.3648	0.287705	-0.124143	-1.17956	0	1081.87	1081.87	356.13	340.199	15.9319	209.924	0.194038	0.707535	0.162344	139	14	1052	75.1429	17.8995	1.27854	1.07694	0.0242357	38.2737	34.9965	1.09364	30512.7	26714.3	1.14219	29.0045	25.3938	1.14219	0.00284653	163	255	92	205.571	208	163.045	30.0472	-0.0618304
CP09232018001E11_ICA09242018EXP001_C10000_FLD022_EX-Brightfield_EM-dsRed_555_1310.tif	Parental cells	31	26	0	255	255	141.197	141	0.19665	72.9406	0.286042	-0.232628	-1.12345	0	1040.65	1040.65	364.672	164.635	200.038	218.888	0.210337	0.605183	-0.246711	142	24	1440	60	43.4558	1.81066	0.897257	0.104358	48.0987	38.1188	1.26181	42232.7	23154.8	1.82393	29.3282	16.0797	1.82393	0.00263717	178	255	77	210.14	206	178.038	26.3565	0.0631775
CP09232018001E11_ICA09242018EXP001_C10000_FLD022_EX-Brightfield_EM-dsRed_583_1128.tif	Parental cells	23	25.5	0	255	255	137.032	110	27.0315	73.448	0.288031	-0.150619	-1.17145	0	1011	1011	363.861	207.335	156.526	212.758	0.210443	0.576752	-0.256834	137	14	1090	77.8571	2.82843	0.202031	0.937986	0.000584	38.9363	35.6436	1.09238	30485.8	16187.8	1.88326	27.9686	14.8512	1.88326	0.00370776	164	255	91	204.983	210	164.044	29.6701	-0.0247091
CP09232018001E11_ICA09242018EXP001_C10000_FLD022_EX-Brightfield_EM-dsRed_590_1265.tif	Parental cells	21.5	16.5	0	255	255	142.341	132	10.3411	74.1075	0.290618	-0.225592	-1.17855	0	1008.51	1008.51	383.689	238.339	145.351	215.329	0.213513	0.49644	-0.39147	133	13	682	52.4615	16.1421	1.2417	0.9201	0.0304038	34.3951	25.2463	1.36238	17505.2	7678.6	2.27975	25.6675	11.2589	2.27975	0.00496943	174	255	81	209.179	212	174.04	28.1364	-0.0734366
CP09232018001E11_ICA09242018EXP001_C10000_FLD022_EX-Brightfield_EM-dsRed_599_1218.tif	Parental cells	23.5	27	0	255	255	142.057	132	10.0571	73.031	0.286396	-0.225815	-1.13373	0	1054.07	1054.07	378.728	224.402	154.326	220.524	0.209211	0.520413	-0.444987	133	17	1222	71.8824	355.973	20.9396	0.829222	8.25187	42.2945	36.7872	1.14971	39846.7	19535.1	2.03975	32.6078	15.9862	2.03975	0.00186779	172	255	83	207.511	206	172.041	28.5863	0.00158612
CP09232018001E11_ICA09242018EXP001_C10000_FLD022_EX-Brightfield_EM-dsRed_601_1421.tif	Parental cells	25.5	29	0	255	255	144.102	177	-32.8982	73.4773	0.288146	-0.279915	-1.12346	0	1053.16	1053.16	374.448	191.296	183.152	217.213	0.206249	0.570164	-0.282773	128	20	1484	74.2	28.7279	1.4364	0.802618	0.0442552	45.6051	41.4315	1.10073	55610.8	39007	1.42566	37.4736	26.285	1.42566	0.00169531	177	255	78	207.984	212	177.038	27.6384	0.128747
CP09232018001E11_ICA09242018EXP001_C10000_FLD022_EX-Brightfield_EM-dsRed_638_1288.tif	Parental cells	25.5	18	0	255	255	140.167	157	-16.8333	72.7926	0.285461	-0.191561	-1.14301	0	1015.6	1015.6	397.978	156.704	241.274	224.548	0.221099	0.497926	-0.47722	120	14	977	69.7857	18.4853	1.32038	0.771168	0.0278322	42.4654	29.2934	1.44966	22135.2	15544.2	1.42402	22.6563	15.9101	1.42402	0.00379151	157	255	98	199.637	211	157.048	33.1447	0.00761651
CP09232018001E11_ICA09242018EXP001_C10000_FLD022_EX-Brightfield_EM-dsRed_657_1690.tif	Parental cells	30	25	0	255	255	132.963	166	-33.0373	73.1432	0.286836	-0.0811109	-1.20004	0	1045.13	1045.13	319.838	242.911	76.9277	214.929	0.205649	0.786214	0.0561133	132	14	1457	104.071	231.865	16.5618	0.888707	2.9363	47.5245	39.0348	1.21749	49068.9	17523.1	2.80025	33.678	12.0268	2.80025	0.00277528	147	255	108	198.336	201	165.95	32.7682	-0.00550107
CP09232018001E11_ICA09242018EXP001_C10000_FLD022_EX-Brightfield_EM-dsRed_665_1220.tif	Parental cells	21	22	0	255	255	140.935	170	-29.0655	73.8871	0.289753	-0.206054	-1.19058	0	1006.34	1006.34	379.353	336.1	43.2524	225.872	0.224449	0.572574	-0.398969	130	10	913	91.3	25.5563	2.55564	0.791142	0.0569268	34.582	33.6148	1.02877	28665.8	28061	1.02155	31.3974	30.7349	1.02155	0.00193801	170	255	85	206.279	204	170.042	29.112	0.0035226
CP09232018001E11_ICA09242018EXP001_C10000_FLD022_EX-Brightfield_EM-dsRed_677_1280.tif	Parental cells	20.5	29	0	255	255	140.829	147	-6.17073	73.2088	0.287094	-0.255887	-1.12456	0	1067.85	1067.85	373.52	152.252	221.268	234.335	0.219445	0.587065	-0.448969	148	26	1011	38.8846	4.82843	0.185709	1.01683	0.00183506	42.2157	30.4921	1.38448	26577	22630.7	1.17438	26.2878	22.3845	1.17438	0.00343035	183	255	72	212.131	210	183.035	24.3224	0.102453
CP09232018001E11_ICA09242018EXP001_C10000_FLD022_EX-Brightfield_EM-dsRed_683_1706.tif	Parental cells	22.5	23	0	255	255	133.75	108	25.7498	73.0086	0.286308	-0.0868923	-1.18087	1.41421	1016.63	1015.22	329.405	273.065	56.3399	205.531	0.20245	0.770814	0.196706	126	13	1052	80.9231	38.6274	2.97134	0.790631	0.112867	38.661	34.646	1.11589	31642.1	15339.9	2.06272	30.078	14.5817	2.06272	0.00305848	142	255	113	195.938	190	158.956	34.8391	-0.0252864
CP09232018001E11_ICA09242018EXP001_C10000_FLD022_EX-Brightfield_EM-dsRed_695_1224.tif	Parental cells	23.5	27	0	255	255	144.985	125	19.985	72.5286	0.284426	-0.298965	-1.09041	0	1023.32	1023.32	380.827	217.854	162.972	223.943	0.21884	0.56144	-0.322566	126	13	1292	99.3846	359.144	27.6265	0.755867	7.94448	42.7633	38.4682	1.11165	40050.2	24161	1.65764	30.9986	18.7004	1.65764	0.00176758	174	255	81	206.934	213	174.04	28.11	0.0239954
CP09232018001E11_ICA09242018EXP001_C10000_FLD022_EX-Brightfield_EM-dsRed_704_1296.tif	Parental cells	32	25.5	0	255	255	142.783	139	3.78278	73.1892	0.287017	-0.266508	-1.12233	0	1047.26	1047.26	371.157	198.407	172.75	221.602	0.211602	0.572099	-0.371756	140	29	1487	51.2759	398.6	13.7448	0.926574	8.50264	48.2956	39.2025	1.23195	44206.6	20490.8	2.15739	29.7287	13.7799	2.15739	0.00240665	182	255	73	211.112	211	182.036	25.3681	0.127246
CP09232018001E11_ICA09242018EXP001_C10000_FLD022_EX-Brightfield_EM-dsRed_708_1293.tif	Parental cells	17.5	34	0	255	255	142.962	182	-39.0378	73.4401	0.288	-0.266943	-1.14872	0	1067.75	1067.75	368.92	189.775	179.145	226.485	0.212115	0.626511	-0.278511	135	23	1128	49.0435	217.563	9.45928	1.13192	3.33928	54.1066	26.5442	2.03836	23813.2	13394.7	1.77781	21.111	11.8747	1.77781	0.00499095	182	255	73	209.946	211	182.036	25.5785	0.219688
CP09232018001E11_ICA09242018EXP001_C10000_FLD022_EX-Brightfield_EM-dsRed_70_317.tif	Parental cells	24	30.5	0	255	255	137.849	177	-39.151	73.7917	0.289379	-0.153429	-1.1889	0	1008	1008	341.083	88.5938	252.489	212.99	0.2113	0.651738	-0.167248	148	23	1237	53.7826	80.669	3.50735	0.884386	0.418634	44.648	35.2759	1.26568	31400.2	18463.2	1.70069	25.3842	14.9258	1.70069	0.00394988	177	255	78	211.304	203	177.038	25.9579	0.0175925
CP09232018001E11_ICA09242018EXP001_C10000_FLD022_EX-Brightfield_EM-dsRed_711_1280.tif	Parental cells	39	24	0	255	255	140.632	135	5.63168	73.6137	0.288681	-0.235748	-1.1478	0	1070.94	1070.94	358.065	177.793	180.272	223.702	0.208883	0.677662	-0.204401	136	27	1762	65.2593	153.823	5.69716	1.00619	1.06863	62.0029	36.1829	1.7136	55751.9	24757.1	2.25196	31.6413	14.0506	2.25196	0.00269278	174	255	81	207.734	203	174.04	27.5442	0.0709089
CP09232018001E11_ICA09242018EXP001_C10000_FLD022_EX-Brightfield_EM-dsRed_806_1319.tif	Parental cells	26.5	24.5	0	255	255	141.22	107	34.2199	72.707	0.285126	-0.200585	-1.10778	0	1073.39	1073.39	366.396	215.935	150.461	213.725	0.199112	0.671235	0.0211238	147	30	1105	36.8333	13.8995	0.463317	0.852889	0.0139132	41.7311	33.7142	1.23779	33200.1	16874.1	1.96752	30.0453	15.2706	1.96752	0.00360198	179	255	76	212.452	207	179.037	26.2169	-0.00185226
CP09232018001E11_ICA09242018EXP001_C10000_FLD022_EX-Brightfield_EM-dsRed_871_1359.tif	Parental cells	35	15	0	255	255	139.93	114	25.9305	73.3922	0.287813	-0.181094	-1.14465	0	1030.74	1030.74	398.751	239.566	159.185	224.352	0.217662	0.478968	-0.433258	150	23	875	38.0435	21.3137	0.926683	1.40972	0.0413143	50.7082	21.9705	2.30801	16092	7156.44	2.2486	18.3908	8.17879	2.2486	0.00619471	180	255	75	213.179	208	180.037	25.615	-0.0265367
CP09232018001E11_ICA09242018EXP001_C10000_FLD022_EX-Brightfield_EM-dsRed_878_437.tif	Parental cells	36	27.5	0	255	255	138.01	132	6.0096	73.6412	0.288789	-0.180634	-1.17268	0	1023.99	1023.99	333.951	105.999	227.952	209.11	0.204211	0.697758	0.029131	133	22	1916	87.0909	98.0833	4.45833	0.88738	0.399562	56.3566	43.2873	1.30192	61287.2	43309.3	1.41511	31.9871	22.604	1.41511	0.00264915	163	255	92	203.749	210	163.045	30.1852	0.0178482
CP09232018001E11_ICA09242018EXP001_C10000_FLD023_EX-Brightfield_EM-dsRed_1063_504.tif	Parental cells	26.5	23	0	255	255	139.095	146	-6.90525	73.9619	0.290047	-0.179652	-1.19828	0	1011.01	1011.01	366.233	199.438	166.795	219.216	0.216829	0.517069	-0.464486	147	23	1044	45.3913	41.4558	1.80243	0.94679	0.130997	39.1166	33.9821	1.1511	21298.7	11831.1	1.80023	20.4011	11.3325	1.80023	0.00606096	180	255	75	211.847	207	180.037	25.4838	0.0355124
CP09232018001E11_ICA09242018EXP001_C10000_FLD023_EX-Brightfield_EM-dsRed_1301_1582.tif	Parental cells	24	25	0	255	255	139.794	147	-7.20583	73.1093	0.286703	-0.203765	-1.13743	0	1049.74	1049.74	380.35	248.083	132.267	219.114	0.208732	0.595381	-0.272173	148	23	1016	44.1739	112.368	4.88554	0.880718	0.988959	37.6589	34.3508	1.0963	17838.3	11114.2	1.605	17.5574	10.9392	1.605	0.00714106	179	255	76	211.63	205	179.037	25.6791	0.0329549
CP09232018001E11_ICA09242018EXP001_C10000_FLD023_EX-Brightfield_EM-dsRed_1438_1479.tif	Parental cells	24.5	14	0	255	255	139.964	155	-15.0364	73.6913	0.288985	-0.205956	-1.16918	0	1024.08	1024.08	407.473	410.033	-2.55988	223.426	0.218172	0.469717	-0.436428	119	6	736	122.667	18.4853	3.08088	0.840516	0.0369457	39.517	23.714	1.6664	27122.3	16369.7	1.65686	36.8509	22.2415	1.65686	0.0018422	155	255	100	199.765	191	155.049	33.2253	-0.0596621
CP09232018001E11_ICA09242018EXP001_C10000_FLD023_EX-Brightfield_EM-dsRed_1566_911.tif	Parental cells	26.5	29.5	0	255	255	140.067	184	-43.9328	73.2282	0.28717	-0.196035	-1.17567	0	1055.26	1055.26	346.397	72.1369	274.26	224.384	0.212634	0.699675	-0.186656	148	36	1327	36.8611	58.7279	1.63133	1.13002	0.206828	45.0529	37.5023	1.20134	30612.4	13742.6	2.22755	23.0689	10.3562	2.22755	0.00714941	184	255	71	212.519	209	184.035	24.41	0.131788
CP09232018001E11_ICA09242018EXP001_C10000_FLD023_EX-Brightfield_EM-dsRed_1623_530.tif	Parental cells	26	23	0	255	255	138.017	136	2.01714	73.6969	0.289007	-0.148194	-1.19579	0	1073.39	1073.39	347.737	90.1479	257.589	208.643	0.194378	0.68607	0.012931	137	14	1115	79.6429	155.238	11.0884	0.918797	1.71992	40.513	35.0421	1.15612	28266.1	18947.4	1.49182	25.3508	16.9931	1.49182	0.00369265	165	255	90	206.17	215	165.044	29.5644	-0.0520018
CP09232018001E11_ICA09242018EXP001_C10000_FLD023_EX-Brightfield_EM-dsRed_1967_1852.tif	Parental cells	25	27	0	255	255	137.804	134	3.8037	73.057	0.286498	-0.174043	-1.15068	0	968.864	968.864	337.289	96.508	240.781	200.937	0.207394	0.628952	-0.228157	135	17	1283	75.4706	17.3137	1.01845	0.887647	0.0185928	44.3902	36.8001	1.20625	41199	33033.1	1.2472	32.1114	25.7468	1.2472	0.00216423	162	255	93	203.755	206	162.045	30.1877	0.00282629
CP09232018001E11_ICA09242018EXP001_C10000_FLD023_EX-Brightfield_EM-dsRed_1971_865.tif	Parental cells	28	27.5	0	255	255	138.317	141	-2.68279	72.9319	0.286008	-0.190507	-1.14364	0	1014.48	1014.48	329.822	65.3865	264.436	212.562	0.209528	0.749352	0.00720123	142	25	1374	54.96	506.482	20.2593	0.91336	14.857	43.3466	40.3592	1.07402	42167.2	28080.4	1.50166	30.6894	20.437	1.50166	0.00308972	173	255	82	207.585	213	173.04	27.245	0.0992741
CP09232018001E11_ICA09242018EXP001_C10000_FLD023_EX-Brightfield_EM-dsRed_19_1713.tif	Parental cells	22	24.5	0	255	255	138.797	144	-5.20315	73.4881	0.288189	-0.172469	-1.14539	0	1021.73	1021.73	372.327	261.419	110.908	216.029	0.211434	0.562496	-0.212875	145	17	940	55.2941	4.24264	0.249567	0.935677	0.00152382	36.5472	32.7479	1.11601	26067.5	14606.4	1.78466	27.7314	15.5387	1.78466	0.00347222	173	255	82	209.702	219	173.04	27.6891	0.0063058
CP09232018001E11_ICA09242018EXP001_C10000_FLD023_EX-Brightfield_EM-dsRed_20_921.tif	Parental cells	24	24	0	255	255	138.389	156	-17.6111	73.7893	0.28937	-0.156408	-1.18377	0	1046.56	1046.56	366.338	214.628	151.711	207.464	0.198233	0.616735	-0.117632	124	14	1187	84.7857	19.3137	1.37955	0.810991	0.0250075	39.2132	38.5415	1.01743	38723	36429.8	1.06295	32.6226	30.6906	1.06295	0.00235373	156	255	99	200.803	208	156.048	33.0277	-0.0294986
CP09232018001E11_ICA09242018EXP001_C10000_FLD023_EX-Brightfield_EM-dsRed_28_357.tif	Parental cells	22	27.5	0	255	255	138.357	147	-8.64297	73.0844	0.286605	-0.190296	-1.145	0	1082.4	1082.4	363.143	234.662	128.481	218.345	0.201722	0.650002	-0.0456266	148	21	1021	48.6191	104.125	4.95833	0.987441	0.845033	39.7824	32.6772	1.21743	17345	9877.86	1.75595	16.9882	9.67469	1.75595	0.00757052	174	255	81	210.149	218	174.04	26.4099	-0.0439626
CP09232018001E11_ICA09242018EXP001_C10000_FLD023_EX-Brightfield_EM-dsRed_29_1876.tif	Parental cells	26	26.5	0	255	255	135.351	126	9.35123	73.3293	0.287566	-0.11423	-1.19183	0	1005.14	1005.14	350.436	245.396	105.04	204.89	0.203842	0.484911	-0.414618	127	12	1396	116.333	351.203	29.2669	0.742949	7.03107	42.3231	41.997	1.00777	46285.7	38733.5	1.19498	33.1559	27.7461	1.19498	0.00250291	148	255	107	198.2	208	148.052	33.7658	-0.0440682
CP09232018001E11_ICA09242018EXP001_C10000_FLD023_EX-Brightfield_EM-dsRed_364_747.tif	Parental cells	23.5	21	0	255	255	137.953	116	21.9534	73.5172	0.288303	-0.176666	-1.16504	0	1030.23	1030.23	381.995	171.035	210.96	217.61	0.211225	0.522249	-0.373223	147	15	840	56	9.07107	0.604738	0.950282	0.00779521	34.6921	30.829	1.12531	23892.5	20024.7	1.19315	28.4434	23.8389	1.19315	0.00213093	177	255	78	210.396	201	177.038	25.9898	0.0576583
CP09232018001E11_ICA09242018EXP001_C10000_FLD023_EX-Brightfield_EM-dsRed_464_800.tif	Parental cells	23.5	20	0	255	255	140.959	133	7.95904	73.2655	0.287316	-0.235745	-1.11489	0	1018	1018	389.084	240.582	148.502	217.229	0.213388	0.572516	-0.266489	134	19	899	47.3158	16.4853	0.867646	0.855408	0.024056	36.6238	31.2541	1.17181	22182	15780.5	1.40566	24.6741	17.5534	1.40566	0.003978	171	255	84	206.642	200	171.041	28.7336	0.0473209
CP09232018001E11_ICA09242018EXP001_C10000_FLD023_EX-Brightfield_EM-dsRed_477_802.tif	Parental cells	30	25.5	0	255	255	140.62	155	-14.3797	73.2584	0.287288	-0.217889	-1.13029	0	1016.52	1016.52	370.915	256.116	114.799	214.537	0.21105	0.561168	-0.277196	119	19	1645	86.579	229.664	12.0876	0.800303	2.55159	50.6556	41.3474	1.22512	52644.5	39410.6	1.3358	32.0027	23.9578	1.3358	0.00173204	155	255	100	199.739	190	155.049	33.3391	-0.0507235
CP09232018001E11_ICA09242018EXP001_C10000_FLD023_EX-Brightfield_EM-dsRed_60_360.tif	Parental cells	21	27	0	255	255	140.935	162	-21.0648	73.0804	0.28659	-0.185351	-1.16715	0	992.211	992.211	389.275	401.148	-11.8724	207.425	0.209054	0.422545	-0.429134	124	11	1172	106.545	320.96	29.1782	0.789477	6.99464	43.3593	34.4156	1.25987	38949.2	23209.8	1.67814	33.2331	19.8036	1.67814	0.00199697	162	255	93	202.811	194	162.045	31.6814	-0.0314581
CP09232018001E11_ICA09242018EXP001_C10000_FLD023_EX-Brightfield_EM-dsRed_628_799.tif	Parental cells	27.5	21	0	255	255	138.774	154	-15.2264	73.5077	0.288266	-0.185205	-1.15254	0	1047.61	1047.61	378.066	390.807	-12.7405	218.221	0.208304	0.513564	-0.405212	121	14	1223	87.3571	125.539	8.96708	0.757346	1.02547	45.2529	34.4105	1.31509	37519.1	21869.4	1.71559	30.6779	17.8818	1.71559	0.00190066	154	255	101	199.006	206	154.049	33.5802	0.00378826
CP09232018001E11_ICA09242018EXP001_C10000_FLD023_EX-Brightfield_EM-dsRed_629_1920.tif	Parental cells	28	27	0	255	255	142.451	185	-42.5489	73.0407	0.286434	-0.25189	-1.12967	0	1071.6	1071.6	375.792	240.691	135.102	216.165	0.201722	0.449105	-0.458864	143	26	1341	51.5769	17.3137	0.665912	0.948712	0.0177886	42.0773	40.578	1.03695	39096.1	23490.9	1.66431	29.1545	17.5174	1.66431	0.00413826	185	255	70	212.513	215	185.034	24.0551	0.124979
CP09232018001E11_ICA09242018EXP001_C10000_FLD023_EX-Brightfield_EM-dsRed_651_780.tif	Parental cells	24.5	22.5	0	255	255	138.081	152	-13.9193	73.2546	0.287273	-0.162032	-1.16629	0	1041.56	1041.56	372.849	242.081	130.769	210.261	0.201872	0.496529	-0.382406	122	10	1156	115.6	9.65686	0.965685	0.741785	0.00641954	40.326	36.4992	1.10485	41729.3	36913.7	1.13045	36.098	31.9323	1.13045	0.00143892	152	255	103	198.886	204	152.05	33.5263	-0.0264298
CP09232018001E11_ICA09242018EXP001_C10000_FLD023_EX-Brightfield_EM-dsRed_655_727.tif	Parental cells	22.5	17	0	255	255	141.144	116	25.1444	72.8981	0.285875	-0.20738	-1.1239	0	997.221	997.221	390.409	364.219	26.1898	215.594	0.216195	0.450401	-0.499379	156	17	599	35.2353	62.669	3.68641	1.04362	0.521758	31.2899	24.3744	1.28372	7890.85	4904.08	1.60904	13.1734	8.18712	1.60904	0.0107576	185	255	70	216.227	214	185.034	23.7698	-0.0848273
CP09232018001E11_ICA09242018EXP001_C10000_FLD023_EX-Brightfield_EM-dsRed_777_1749.tif	Parental cells	28.5	24.5	0	255	255	141.429	157	-15.5711	72.5902	0.284667	-0.252801	-1.1129	0	1013.06	1013.06	372.756	227.543	145.213	224.329	0.221437	0.574027	-0.39657	158	36	1069	29.6944	2.82843	0.0785674	1.23203	0.000596	39.6259	34.3486	1.15364	20106.9	10479.7	1.91864	18.8091	9.80331	1.91864	0.0080006	192	255	63	216.608	214	192.031	21.5573	0.191589
CP09232018001E11_ICA09242018EXP001_C10000_FLD023_EX-Brightfield_EM-dsRed_808_1480.tif	Parental cells	20.5	21	0	255	255	144.16	165	-20.8403	72.9319	0.286008	-0.271866	-1.1096	0	1063.65	1063.65	399.163	159.963	239.201	226.138	0.212606	0.499614	-0.533296	115	12	947	78.9167	51.9411	4.32843	0.675262	0.226706	36.3264	33.1923	1.09442	25416.9	14563	1.74531	26.8394	15.378	1.74531	0.00125092	165	255	90	202.099	205	165.044	31.5566	0.0672684
CP09232018001E11_ICA09242018EXP001_C10000_FLD023_EX-Brightfield_EM-dsRed_810_1458.tif	Parental cells	24	26	0	255	255	144.961	132	12.9607	72.1793	0.283056	-0.274792	-1.07971	0	1012.47	1012.47	386.328	199.725	186.603	215.974	0.213314	0.487786	-0.446138	133	25	1204	48.16	6.24264	0.249706	0.86976	0.00257573	40.1949	38.1387	1.05391	34657.4	22922	1.51197	28.7852	19.0382	1.51197	0.00289063	177	255	78	209.32	212	177.038	27.3567	0.0509487
CP09232018001E11_ICA09242018EXP001_C10000_FLD023_EX-Brightfield_EM-dsRed_945_1532.tif	Parental cells	28	28	0	255	255	141.764	129	12.7637	72.942	0.286047	-0.211707	-1.11681	0	1054.55	1054.55	387.168	376.919	10.2493	215.999	0.204826	0.533602	-0.255062	130	13	1546	118.923	19.5563	1.50433	0.79509	0.0196859	44.7307	44.0062	1.01646	58504.2	38740.3	1.51016	37.8423	25.0584	1.51016	0.00205547	167	255	88	205.756	199	167.043	30.1765	-0.0020385
CP09232018001E11_ICA09242018EXP001_C10000_FLD023_EX-Brightfield_EM-dsRed_94_950.tif	Parental cells	21	31.5	0	255	255	138.009	120	18.0091	72.9788	0.286191	-0.166582	-1.15613	0	1027.11	1027.11	361.474	214.65	146.824	215.075	0.209398	0.594401	-0.234119	121	11	1395	126.818	12.4853	1.13503	0.827944	0.00889227	50.7722	34.9831	1.45133	64285.2	44663	1.43934	46.0826	32.0165	1.43934	0.00128831	150	255	105	197.991	201	150.051	33.9581	-0.038267
CP09232018001E11_ICA09242018EXP001_C10000_FLD023_EX-Brightfield_EM-dsRed_953_1540.tif	Parental cells	19.5	19.5	0	255	255	142.531	127	15.5312	72.4613	0.284162	-0.207928	-1.12246	0	1028.23	1028.23	400.581	391.61	8.97135	229.405	0.223107	0.577961	-0.250992	128	11	764	69.4545	393.63	35.7845	0.804178	16.1388	32.7033	29.7448	1.09946	19348.6	16132.8	1.19933	25.3254	21.1163	1.19933	0.00301146	167	255	88	205.2	200	167.043	30.3967	0.0122652
CP09232018001E11_ICA09242018EXP001_C10000_FLD024_EX-Brightfield_EM-dsRed_1014_134.tif	Parental cells	23	22	0	255	255	134.362	137	-2.63834	73.6519	0.288831	-0.110741	-1.19292	2	971.393	969.393	331.777	193.228	138.55	214.628	0.221405	0.763827	-0.0075034	138	10	933	93.3	277.363	27.7362	0.860229	6.56151	36.1237	32.8851	1.09848	30654.5	10718.2	2.86004	32.8558	11.4879	2.86004	0.00185719	160	255	95	203.007	207	160.046	30.4421	0.0208971
CP09232018001E11_ICA09242018EXP001_C10000_FLD024_EX-Brightfield_EM-dsRed_1042_147.tif	Parental cells	27	28	0	255	255	136.072	144	-7.92758	73.6951	0.289	-0.126432	-1.20052	0	1009.11	1009.11	341.859	179.354	162.505	213.422	0.211495	0.698428	-0.0200335	145	11	1320	120	45.1127	4.10115	0.901855	0.122691	42.3574	39.6784	1.06752	45471.2	27949.5	1.62691	34.4479	21.1739	1.62691	0.00131559	168	255	87	207.805	210	168.043	27.9561	-0.0470317
CP09232018001E11_ICA09242018EXP001_C10000_FLD024_EX-Brightfield_EM-dsRed_108_1918.tif	Parental cells	35	22	0	255	255	141.427	142	-0.573052	72.8235	0.285582	-0.209781	-1.12152	0	1028.56	1028.56	371.22	126.561	244.659	216.839	0.210817	0.552266	-0.349946	143	26	1359	52.2692	105.296	4.04986	0.980268	0.64923	53.3548	32.4307	1.64519	32051.1	21743.7	1.47404	23.5844	15.9998	1.47404	0.0040269	178	255	77	211.141	208	178.038	26.5219	0.0193144
CP09232018001E11_ICA09242018EXP001_C10000_FLD024_EX-Brightfield_EM-dsRed_1097_59.tif	Parental cells	39.5	18.5	0	255	255	135.17	125	10.17	73.2341	0.287193	-0.10208	-1.18599	0	1052.21	1052.21	353.041	289.769	63.2726	204.857	0.194692	0.627332	-0.0433373	126	14	1488	106.286	351.061	25.0758	1.03123	6.59101	63.2657	29.9464	2.11263	46338	29187.6	1.58759	31.1411	19.6153	1.58759	0.0022051	144	255	111	197.479	201	164.996	34.5957	-0.0632929
CP09232018001E11_ICA09242018EXP001_C10000_FLD024_EX-Brightfield_EM-dsRed_1127_82.tif	Parental cells	24.5	18	0	255	255	135.117	108	27.1168	73.0372	0.28642	-0.125606	-1.16138	0	1035.86	1035.86	333.391	192.2	141.191	219.093	0.211508	0.856426	0.310973	131	13	862	66.3077	179.723	13.8248	0.799696	2.98188	39.9322	27.4849	1.45288	21976.5	10619.8	2.06938	25.4947	12.32	2.06938	0.00413503	151	255	104	199.499	203	151.051	32.7177	-0.0372185
CP09232018001E11_ICA09242018EXP001_C10000_FLD024_EX-Brightfield_EM-dsRed_1172_115.tif	Parental cells	22	18.5	0	255	255	137.47	176	-38.5301	73.9686	0.290073	-0.133866	-1.19829	0	1001.21	1001.21	345.479	162.305	183.173	200.133	0.199891	0.627728	-0.128648	149	14	684	48.8571	15.3137	1.09384	0.890374	0.0272832	34.1471	25.5042	1.33888	12118.7	8980.73	1.34941	17.7174	13.1297	1.34941	0.00595099	176	255	79	211.292	219	176.039	26.6642	-0.00119999
CP09232018001E11_ICA09242018EXP001_C10000_FLD024_EX-Brightfield_EM-dsRed_1229_92.tif	Parental cells	26	22	0	255	255	136.111	132	4.11101	72.2458	0.283317	-0.140749	-1.13039	3.16228	1037.73	1034.57	346.51	187.041	159.469	214.17	0.207013	0.728139	0.0137393	133	16	1105	69.0625	83.0122	5.18826	0.815932	0.496263	40.0061	35.1679	1.13758	25053.6	11025.5	2.27233	22.6729	9.97784	2.27233	0.00355873	155	255	100	200.255	203	155.049	31.8609	0.0348221
CP09232018001E11_ICA09242018EXP001_C10000_FLD024_EX-Brightfield_EM-dsRed_1266_72.tif	Parental cells	22.5	25	0	255	255	136.019	128	8.01867	72.7631	0.285346	-0.145559	-1.1606	0	999.061	999.061	308.031	161.957	146.074	212.317	0.212517	0.93242	0.30777	129	12	1122	93.5	475.671	39.6393	0.823317	16.0476	42.5228	33.5955	1.26573	44521.7	26619.5	1.67252	39.6807	23.725	1.67252	0.00184488	153	255	102	198.905	192	153.05	32.6106	0.0226625
CP09232018001E11_ICA09242018EXP001_C10000_FLD024_EX-Brightfield_EM-dsRed_1270_1130.tif	Parental cells	21.5	18	0	255	255	140.218	159	-18.7823	73.9957	0.290179	-0.193386	-1.18424	0	1029.64	1029.64	381.805	114.628	267.176	231.737	0.225065	0.553949	-0.512373	124	9	803	89.2222	11.0711	1.23012	0.756659	0.0121466	35.9461	28.4429	1.2638	20706.4	13162.7	1.57311	25.7863	16.3919	1.57311	0.00381444	159	255	96	202.402	195	159.047	32.2593	-0.0686964
CP09232018001E11_ICA09242018EXP001_C10000_FLD024_EX-Brightfield_EM-dsRed_1294_1072.tif	Parental cells	21	18.5	0	255	255	141.366	189	-47.6338	73.648	0.288816	-0.223922	-1.14911	0	1000.16	1000.16	363.958	162.136	201.823	218.314	0.218278	0.51135	-0.555121	149	18	650	36.1111	7.07107	0.392837	0.970164	0.00612134	31.518	26.2582	1.20031	16644.8	7862.23	2.11706	25.6074	12.0957	2.11706	0.0047551	189	255	66	214.886	216	189.032	23.2312	0.168808
CP09232018001E11_ICA09242018EXP001_C10000_FLD024_EX-Brightfield_EM-dsRed_1338_589.tif	Parental cells	20.5	29	0	255	255	136.871	124	12.8709	72.8734	0.285778	-0.153109	-1.15903	0	1033.47	1033.47	364.257	365.346	-1.08891	216.189	0.209188	0.556652	-0.276044	125	12	1217	101.417	424.156	35.3464	0.828035	11.7639	44.7513	34.6254	1.29244	50082.3	31046.1	1.61316	41.1523	25.5104	1.61316	0.00174035	152	255	103	198.615	197	152.05	33.0221	-0.00225947
CP09232018001E11_ICA09242018EXP001_C10000_FLD024_EX-Brightfield_EM-dsRed_1340_1106.tif	Parental cells	18.5	27.5	0	255	255	144.913	130	14.913	72.6892	0.285056	-0.282496	-1.09305	0	1036.65	1036.65	393.594	277.386	116.208	219.584	0.211821	0.488312	-0.368015	131	14	1000	71.4286	65.0122	4.64373	0.907301	0.336341	43.5513	29.2354	1.48968	30180	19392.8	1.55624	30.18	19.3928	1.55624	0.00209507	178	255	77	208.879	213	178.038	27.4071	0.106396
CP09232018001E11_ICA09242018EXP001_C10000_FLD024_EX-Brightfield_EM-dsRed_1342_857.tif	Parental cells	25.5	24.5	0	255	255	143.012	126	17.012	73.8231	0.289502	-0.261655	-1.11021	0	1046.54	1046.54	375.273	202.359	172.914	224.592	0.214604	0.65924	-0.0648728	127	13	1260	96.9231	115.296	8.86896	0.778682	0.83956	42.6775	37.5908	1.13532	39177.5	30137.7	1.29995	31.0933	23.9188	1.29995	0.00223364	171	255	84	206.499	207	171.041	29.593	0.0308614
CP09232018001E11_ICA09242018EXP001_C10000_FLD024_EX-Brightfield_EM-dsRed_1358_957.tif	Parental cells	18.5	30.5	0	255	255	142.273	133	9.27293	73.6685	0.288896	-0.241565	-1.13362	0	1041.23	1041.23	370.466	119.986	250.481	221.174	0.212415	0.631875	-0.217723	134	16	1079	67.4375	25.8995	1.61872	0.898591	0.0494711	48.4131	28.3772	1.70606	42422.8	23127.5	1.8343	39.3168	21.4342	1.8343	0.00230848	175	255	80	208.708	208	175.039	27.8814	0.0516934
CP09232018001E11_ICA09242018EXP001_C10000_FLD024_EX-Brightfield_EM-dsRed_1404_809.tif	Parental cells	20.5	27	0	255	255	139.793	139	0.792683	73.3892	0.287801	-0.201592	-1.17227	0	1072.82	1072.82	375.926	148.77	227.156	234.685	0.218755	0.65914	-0.328869	140	9	1005	111.667	10.4853	1.16503	0.918108	0.00870531	41.5648	30.7858	1.35013	28276.2	22215.7	1.2728	28.1355	22.1052	1.2728	0.00143585	176	255	79	208.973	204	176.039	26.6784	0.0549845
CP09232018001E11_ICA09242018EXP001_C10000_FLD024_EX-Brightfield_EM-dsRed_1426_849.tif	Parental cells	22.5	26	0	255	255	141.003	142	-0.996581	73.1189	0.286741	-0.232775	-1.13773	0	1099.52	1099.52	370.761	225.488	145.273	228.763	0.208056	0.678998	-0.182569	143	18	1040	57.7778	2.82843	0.157135	0.965386	0.000612	40.5192	32.68	1.23988	29304.4	22227.7	1.31838	28.1774	21.3727	1.31838	0.00237775	181	255	74	210.862	209	181.036	25.1459	0.119446
CP09232018001E11_ICA09242018EXP001_C10000_FLD024_EX-Brightfield_EM-dsRed_1480_695.tif	Parental cells	29.5	15	0	255	255	139.091	128	11.091	72.7414	0.28526	-0.188508	-1.12343	0	1019.02	1019.02	375.654	240.824	134.83	218.127	0.214055	0.536897	-0.34388	129	14	877	62.6429	35.4558	2.53256	0.973187	0.114069	48.1238	23.2033	2.07401	20320.5	10257.4	1.98106	23.1705	11.696	1.98106	0.00451442	161	255	94	202.473	209	161.046	31.1244	0.0196209
CP09232018001E11_ICA09242018EXP001_C10000_FLD024_EX-Brightfield_EM-dsRed_1512_1954.tif	Parental cells	34.5	18.5	0	255	255	138.774	161	-22.2264	72.8891	0.28584	-0.187049	-1.16461	0	1004.03	1004.03	353.113	158.841	194.272	211.129	0.210282	0.556914	-0.362138	126	15	1299	86.6	26.7279	1.78186	1.00546	0.0437634	55.6087	29.7424	1.86968	38073.8	22741	1.67424	29.3101	17.5065	1.67424	0.00240241	161	255	94	201.141	209	161.046	31.1636	0.0604911
CP09232018001E11_ICA09242018EXP001_C10000_FLD024_EX-Brightfield_EM-dsRed_1513_1185.tif	Parental cells	24.5	24	0	255	255	138.732	146	-7.26786	73.3894	0.287802	-0.185056	-1.16423	0	989.386	989.386	360.531	137.2	223.331	218.11	0.22045	0.573145	-0.418264	147	18	1008	56	199.421	11.079	0.915803	3.13959	38.3271	33.4861	1.14457	24473.5	12547.8	1.95042	24.2793	12.4483	1.95042	0.00385394	177	255	78	210.551	203	177.038	26.073	0.0317422
CP09232018001E11_ICA09242018EXP001_C10000_FLD024_EX-Brightfield_EM-dsRed_1657_1979.tif	Parental cells	23.5	26.5	0	255	255	139.667	154	-14.3332	73.7945	0.28939	-0.197946	-1.16467	0	1053.59	1053.59	347.983	125.526	222.457	218.785	0.207656	0.704698	-0.131646	155	26	985	37.8846	28.6274	1.10105	1.08089	0.0662092	38.3736	32.6824	1.17413	24678.4	8557.02	2.884	25.0542	8.68733	2.884	0.00625971	186	255	69	215.376	212	186.034	23.6675	0.0427189
CP09232018001E11_ICA09242018EXP001_C10000_FLD024_EX-Brightfield_EM-dsRed_1699_1975.tif	Parental cells	38	23	0	255	255	139.052	155	-15.9477	73.2966	0.287438	-0.187119	-1.15842	0	1011	1011	369.13	167.843	201.287	223.36	0.220929	0.624849	-0.324522	123	17	1825	107.353	521.027	30.6486	0.948393	11.8371	62.6926	37.0643	1.69145	88539.6	48079.5	1.84153	48.5149	26.3449	1.84153	0.00113855	155	255	100	200.062	210	155.049	32.8429	-0.032995
CP09232018001E11_ICA09242018EXP001_C10000_FLD024_EX-Brightfield_EM-dsRed_1949_983.tif	Parental cells	18.5	30.5	0	255	255	140.785	170	-29.2149	73.7178	0.289089	-0.211127	-1.17494	0	1010.33	1010.33	373.257	171.678	201.579	226.768	0.224448	0.544539	-0.508147	129	16	1121	70.0625	487.47	30.4669	0.890896	16.8687	49.7991	28.6612	1.73751	36882.8	23463.6	1.57191	32.9017	20.931	1.57191	0.00245084	170	255	85	205.677	203	170.042	29.1048	0.05385
CP09232018001E11_ICA09242018EXP001_C10000_FLD024_EX-Brightfield_EM-dsRed_1956_953.tif	Parental cells	24	25.5	0	255	255	141.297	157	-15.7034	73.5873	0.288577	-0.216475	-1.15963	0	1013.55	1013.55	367.027	231.611	135.416	213.435	0.210583	0.537826	-0.328875	118	16	1319	82.4375	2.82843	0.176777	0.710528	0.000483	42.2379	39.7606	1.0623	52776.2	48641.7	1.085	40.0123	36.8777	1.085	0.00115783	157	255	98	200.781	195	157.048	33.1049	-0.0716091
CP09232018001E11_ICA09242018EXP001_C10000_FLD024_EX-Brightfield_EM-dsRed_1979_1186.tif	Parental cells	24	25	0	255	255	137.323	172	-34.6767	73.5069	0.288262	-0.167998	-1.16854	0	1046.76	1046.76	340.611	198.312	142.299	217.105	0.207406	0.811755	0.200651	142	18	1068	59.3333	39.2132	2.17851	0.905929	0.114573	38.7781	35.0667	1.10584	22242.2	11888.1	1.87096	20.826	11.1312	1.87096	0.00409647	172	255	83	207.734	214	172.041	27.3262	0.0477138
CP09232018001E11_ICA09242018EXP001_C10000_FLD024_EX-Brightfield_EM-dsRed_1989_1040.tif	Parental cells	21.5	23	0	255	255	142.061	134	8.06117	73.4193	0.287919	-0.229386	-1.13985	0	1033.95	1033.95	349.206	232.235	116.97	216.111	0.209014	0.749308	0.0685822	135	16	940	58.75	23.5563	1.47227	0.77433	0.0469762	36.3075	32.9642	1.10142	23688.7	11343.9	2.08823	25.2007	12.068	2.08823	0.00470507	174	255	81	208.633	208	174.04	27.974	0.00258344
CP09232018001E11_ICA09242018EXP001_C10000_FLD024_EX-Brightfield_EM-dsRed_205_1803.tif	Parental cells	26.5	23.5	0	255	255	140.596	136	4.59615	73.1272	0.286773	-0.206681	-1.14261	0	1035.64	1035.64	375.377	264.977	110.4	215.243	0.207837	0.553375	-0.358639	137	23	1163	50.5652	11.8995	0.517369	0.863496	0.00968874	41.7527	35.4654	1.17728	28939.2	18963.5	1.52605	24.8832	16.3057	1.52605	0.00460749	171	255	84	207.633	200	171.041	28.4493	-0.00495727
CP09232018001E11_ICA09242018EXP001_C10000_FLD024_EX-Brightfield_EM-dsRed_217_726.tif	Parental cells	23.5	20	0	255	255	135.961	117	18.9606	72.9558	0.286101	-0.1424	-1.15543	0	1009.08	1009.08	356.834	53.2134	303.621	217.045	0.215091	0.614597	-0.287838	144	13	827	63.6154	320.617	24.6629	1.01978	9.89142	36.2077	29.0814	1.24505	24063.8	12521.2	1.92184	29.0977	15.1406	1.92184	0.00295611	166	255	89	205.933	214	166.043	28.7314	0.00564454
CP09232018001E11_ICA09242018EXP001_C10000_FLD024_EX-Brightfield_EM-dsRed_262_714.tif	Parental cells	31.5	25	0	255	255	139.225	171	-31.7752	74.0799	0.29051	-0.164086	-1.19439	0	1011.53	1011.53	351.884	227.198	124.686	205.321	0.202981	0.64922	0.0566476	139	18	1451	80.6111	98.8112	5.48951	0.949333	0.53547	47.3055	39.054	1.21128	45304.4	29306.2	1.5459	31.2229	20.1972	1.5459	0.00282786	171	255	84	208.554	202	171.041	28.3713	-0.023719
CP09232018001E11_ICA09242018EXP001_C10000_FLD024_EX-Brightfield_EM-dsRed_284_791.tif	Parental cells	23.5	23.5	0	255	255	138.141	161	-22.8592	73.1085	0.2867	-0.163433	-1.1584	0	1072.88	1072.88	352.385	261.934	90.451	213.194	0.198711	0.713535	0.186387	129	14	1096	78.2857	397.286	28.3776	0.892833	11.4601	39.2369	35.5652	1.10324	36744.2	30847.8	1.19115	33.5258	28.1458	1.19115	0.00204481	161	255	94	202.119	206	161.046	31.3223	0.0318248
CP09232018001E11_ICA09242018EXP001_C10000_FLD024_EX-Brightfield_EM-dsRed_561_1240.tif	Parental cells	24.5	24.5	0	255	255	138.38	161	-22.6202	73.5828	0.28856	-0.18388	-1.17159	0	1080.46	1080.46	354.767	141.388	213.379	224.51	0.207791	0.729985	-0.141353	129	19	1197	63	326.032	17.1596	0.781847	7.06668	40.1012	38.0055	1.05514	43646.9	25571.6	1.70685	36.4635	21.3631	1.70685	0.00228764	161	255	94	202.347	213	161.046	31.2029	-0.00427525
CP09232018001E11_ICA09242018EXP001_C10000_FLD024_EX-Brightfield_EM-dsRed_594_807.tif	Parental cells	23	27.5	0	255	255	137.707	130	7.70672	73.4909	0.2882	-0.150078	-1.18187	0	1035.26	1035.26	370.869	155.693	215.176	217.447	0.210042	0.611146	-0.165502	131	20	1242	62.1	2.82843	0.141421	0.844587	0.000513	44.3352	35.6683	1.24299	38728.6	18322.6	2.1137	31.1824	14.7525	2.1137	0.00360197	158	255	97	202.558	207	158.047	31.6242	-0.0432989
CP09232018001E11_ICA09242018EXP001_C10000_FLD024_EX-Brightfield_EM-dsRed_633_839.tif	Parental cells	25	22	0	255	255	139.142	180	-40.8582	73.2325	0.287186	-0.187309	-1.17013	0	1060.66	1060.66	362.804	151.227	211.577	208.726	0.196789	0.544057	-0.231262	147	19	938	49.3684	11.6569	0.613519	1.03668	0.0115279	37.1007	32.1908	1.15253	21267	10755	1.97741	22.6727	11.4659	1.97741	0.0056469	180	255	75	211.293	206	180.037	25.2684	0.0519426
CP09232018001E11_ICA09242018EXP001_C10000_FLD024_EX-Brightfield_EM-dsRed_654_838.tif	Parental cells	21.5	16.5	0	255	255	140.596	177	-36.4038	73.4216	0.287928	-0.177899	-1.18003	0	1032.8	1032.8	373.456	244.08	129.376	217.091	0.210196	0.6713	-0.0631393	141	11	640	58.1818	107.539	9.77628	0.93331	1.43795	33.5254	24.3062	1.37929	11311	6139.62	1.8423	17.6735	9.59316	1.8423	0.00542594	177	255	78	210.284	205	177.038	27.1459	0.0272702
CP09232018001E11_ICA09242018EXP001_C10000_FLD024_EX-Brightfield_EM-dsRed_783_792.tif	Parental cells	22	27.5	0	255	255	137.016	157	-19.9839	73.3769	0.287752	-0.163428	-1.17086	0	1049.98	1049.98	342.652	194.82	147.832	224.486	0.213801	0.768014	-0.0513034	130	8	1200	150	4.82843	0.603553	0.873824	0.00154604	43.2451	35.3309	1.224	46630.4	34993.5	1.33255	38.8587	29.1612	1.33255	0.00162723	157	255	98	201.138	205	157.048	31.6323	-0.035592
CP09232018001E11_ICA09242018EXP001_C10000_FLD024_EX-Brightfield_EM-dsRed_90_587.tif	Parental cells	32.5	19	0	255	255	136.398	144	-7.60162	73.697	0.289008	-0.147998	-1.17753	0	1025.4	1025.4	335.993	182.249	153.744	213.364	0.208079	0.717339	-0.017155	145	18	1078	59.8889	35.799	1.98883	1.054	0.0946047	48.6075	28.2374	1.72139	35907.6	21774.4	1.64907	33.3095	20.1989	1.64907	0.00174832	168	255	87	207.763	210	192.96	27.9485	-0.0285573
CP09232018001E11_ICA09242018EXP001_C10000_FLD024_EX-Brightfield_EM-dsRed_934_1013.tif	Parental cells	22	27.5	0	255	255	137.74	148	-10.2595	73.5802	0.28855	-0.170663	-1.19059	0	1007.06	1007.06	367.09	304.872	62.2179	218.512	0.21698	0.56307	-0.371757	149	19	1014	53.3684	22.4853	1.18344	0.952892	0.0396779	42.8125	30.1562	1.41969	26079.4	16580.4	1.57291	25.7193	16.3514	1.57291	0.00313538	178	255	77	210.944	202	178.038	25.4631	0.0567238
CP09232018001E11_ICA09242018EXP001_C10000_FLD024_EX-Brightfield_EM-dsRed_982_138.tif	Parental cells	23	20	0	255	255	136.045	151	-14.9549	73.4778	0.288148	-0.136129	-1.17721	0	1026.75	1026.75	332.972	166.446	166.526	215.171	0.209564	0.760464	-0.0981279	124	8	949	118.625	2.82843	0.353553	0.723055	0.000671	36.5917	33.0213	1.10812	34194.5	14264.3	2.39721	36.0322	15.0309	2.39721	0.00224314	151	255	104	198.042	194	151.051	33.5895	0.0231396
CP09232018001E11_ICA09242018EXP001_C10000_FLD024_EX-Brightfield_EM-dsRed_986_155.tif	Parental cells	20	26.5	0	255	255	136.797	117	19.7972	73.2145	0.287116	-0.161592	-1.15761	0	1018.02	1018.02	342.13	184.913	157.216	220.093	0.216198	0.763331	0.071165	118	11	1144	104	4.82843	0.438948	0.720162	0.00162172	43.2555	33.674	1.28454	42955.5	31928.7	1.34535	37.5485	27.9097	1.34535	0.0016308	143	255	112	195.334	192	170.973	35.3481	-0.0459282
CP09232018001E11_ICA09242018EXP001_C10000_FLD025_EX-Brightfield_EM-dsRed_1001_389.tif	Parental cells	38.5	28.5	0	255	255	143.988	146	-2.01185	73.5154	0.288296	-0.250103	-1.12421	0	1036.71	1036.71	375.227	265.253	109.973	213.794	0.206223	0.580632	-0.20535	147	36	1874	52.0556	27.799	0.772194	1.01545	0.0328155	56.0139	42.5974	1.31496	49421.2	25931.1	1.90586	26.3721	13.8373	1.90586	0.0034783	188	255	67	215.811	221	188.033	24.2243	0.0660971
CP09232018001E11_ICA09242018EXP001_C10000_FLD025_EX-Brightfield_EM-dsRed_1072_195.tif	Parental cells	23.5	18	0	255	255	142.574	162	-19.4255	73.3696	0.287724	-0.270186	-1.13823	0	1012.16	1012.16	357.483	140.358	217.125	219.054	0.216422	0.643192	-0.246958	163	17	615	36.1765	123.924	7.28964	1.13878	1.98712	32.217	24.3053	1.32551	9397.05	4148.89	2.26496	15.2797	6.74616	2.26496	0.00760262	200	255	55	220.548	222	200.027	19.1562	0.255123
CP09232018001E11_ICA09242018EXP001_C10000_FLD025_EX-Brightfield_EM-dsRed_1104_930.tif	Parental cells	22.5	24	0	255	255	143.241	167	-23.7593	73.4034	0.287856	-0.227066	-1.13536	0	998.604	998.604	343.201	185.288	157.913	203	0.203283	0.620989	-0.195383	123	12	1128	94	467.37	38.9475	0.715915	15.41	42.5846	33.7262	1.26266	46673.2	29965.2	1.55758	41.3769	26.5649	1.55758	0.00141058	167	255	88	204.626	204	167.043	31.1697	0.040027
CP09232018001E11_ICA09242018EXP001_C10000_FLD025_EX-Brightfield_EM-dsRed_1148_867.tif	Parental cells	22	22.5	0	255	255	140.109	140	0.109091	73.6642	0.288879	-0.202149	-1.17029	0	1017.34	1017.34	341.842	45.7009	296.141	221.096	0.217328	0.770978	0.0847776	141	17	896	52.7059	338.617	19.9187	0.90967	10.1836	36.8454	30.9624	1.19001	22843.2	18175.4	1.25682	25.4947	20.285	1.25682	0.00187312	172	255	83	209.408	205	204.981	27.5192	-0.120279
CP09232018001E11_ICA09242018EXP001_C10000_FLD025_EX-Brightfield_EM-dsRed_1151_652.tif	Parental cells	34	24.5	0	255	255	145.097	148	-2.90306	73.3102	0.287491	-0.316585	-1.08117	0	1069.15	1069.15	364.083	235.964	128.119	221.211	0.206904	0.672822	0.010545	149	27	1399	51.8148	493.21	18.267	1.06547	13.8368	50.7191	35.1202	1.44416	32970.8	24376.7	1.35256	23.5674	17.4244	1.35256	0.00350752	194	255	61	216.976	223	194.03	21.7998	0.211691
CP09232018001E11_ICA09242018EXP001_C10000_FLD025_EX-Brightfield_EM-dsRed_1161_608.tif	Parental cells	32.5	24.5	0	255	255	143.004	155	-11.9956	73.2832	0.287385	-0.265855	-1.11334	0	1075.35	1075.35	365.409	266.738	98.6713	215.921	0.200791	0.620652	-0.195643	156	31	1250	40.3226	6.24264	0.201376	1.05842	0.00248094	45.343	35.1002	1.29182	30131.8	14106.8	2.13597	24.1055	11.2855	2.13597	0.00388041	192	255	63	217.894	221	192.031	21.947	0.0461692
CP09232018001E11_ICA09242018EXP001_C10000_FLD025_EX-Brightfield_EM-dsRed_1177_851.tif	Parental cells	27.5	19.5	0	255	255	139.437	154	-14.5627	72.9631	0.28613	-0.204638	-1.13785	0	1040.52	1040.52	362.828	282.485	80.3428	217.077	0.208623	0.693233	0.0562696	118	8	1158	144.75	11.0711	1.38388	0.789063	0.00842288	46.7311	31.551	1.48113	50411.4	31298.6	1.61066	43.5332	27.0281	1.61066	0.00119192	154	255	101	198.123	186	154.049	33.4176	0.015284
CP09232018001E11_ICA09242018EXP001_C10000_FLD025_EX-Brightfield_EM-dsRed_1194_1464.tif	Parental cells	24.5	16	0	255	255	146.052	142	4.05166	71.8052	0.281589	-0.318222	-1.03613	0	1024.51	1024.51	386.306	146.073	240.233	226.371	0.220955	0.51088	-0.401722	143	18	695	38.6111	7.07107	0.392837	0.99041	0.005725	35.5107	24.9193	1.42503	14876.3	8016.39	1.85573	21.4047	11.5344	1.85573	0.0053829	188	255	67	213.847	218	188.033	23.7569	0.169474
CP09232018001E11_ICA09242018EXP001_C10000_FLD025_EX-Brightfield_EM-dsRed_120_233.tif	Parental cells	23	28.5	0	255	255	139.077	182	-42.9226	73.4391	0.287997	-0.182507	-1.17338	0	1016.28	1016.28	343.101	252.084	91.0169	215.273	0.211825	0.748657	0.0490688	150	13	1093	84.0769	57.1127	4.39328	0.899305	0.237485	42.2227	32.9598	1.28104	27797.6	15382.7	1.80706	25.4324	14.0738	1.80706	0.00317706	182	255	73	212.539	208	182.036	24.7233	0.069357
CP09232018001E11_ICA09242018EXP001_C10000_FLD025_EX-Brightfield_EM-dsRed_1222_1656.tif	Parental cells	28.5	29	0	255	255	145.36	146	-0.640048	72.818	0.285561	-0.29251	-1.09909	0	1078.07	1078.07	363.836	153.709	210.127	217.639	0.201879	0.678447	-0.068584	147	31	1410	45.4839	4.24264	0.136859	0.954648	0.00101588	43.647	41.1315	1.06116	34492.2	26998.2	1.27757	24.4625	19.1477	1.27757	0.00469513	194	255	61	216.684	223	194.03	21.8313	0.235251
CP09232018001E11_ICA09242018EXP001_C10000_FLD025_EX-Brightfield_EM-dsRed_1225_56.tif	Parental cells	35.5	19	0	255	255	142.219	130	12.2194	72.2994	0.283527	-0.238653	-1.09216	0	982.223	982.223	344.248	174.575	169.674	213.997	0.21787	0.640482	-0.16843	131	20	1319	65.95	13.3137	0.665685	0.990568	0.0106941	54.4246	30.8574	1.76374	50180	29623.9	1.6939	38.044	22.4594	1.6939	0.00194144	170	255	85	206.005	201	170.042	28.9667	0.0382021
CP09232018001E11_ICA09242018EXP001_C10000_FLD025_EX-Brightfield_EM-dsRed_1227_791.tif	Parental cells	24.5	18.5	0	255	255	144.936	180	-35.064	74.7828	0.293266	-0.311724	-1.14113	0	1032.14	1032.14	355.044	110.875	244.17	236.654	0.229284	0.752044	-0.22734	125	12	930	77.5	170.551	14.2126	0.762503	2.48896	38.8496	30.4794	1.27462	25380	16587.2	1.53009	27.2903	17.8357	1.53009	0.00322553	180	255	75	208.937	218	180.037	27.1641	0.142099
CP09232018001E11_ICA09242018EXP001_C10000_FLD025_EX-Brightfield_EM-dsRed_1235_1539.tif	Parental cells	27	24	0	255	255	145.924	145	0.923997	73.2291	0.287173	-0.302303	-1.10066	0	1010.04	1010.04	381.967	262.373	119.593	216.762	0.214608	0.503184	-0.421443	146	30	1114	37.1333	12.2426	0.408088	0.913625	0.0107067	40.3945	35.1134	1.1504	25941.5	10781.5	2.40612	23.2868	9.67818	2.40612	0.00492175	196	255	59	217.409	225	196.029	21.4262	0.291116
CP09232018001E11_ICA09242018EXP001_C10000_FLD025_EX-Brightfield_EM-dsRed_1249_1767.tif	Parental cells	23.5	25	0	255	255	146.991	145	1.99064	72.7317	0.285222	-0.337877	-1.06524	0	1011.36	1011.36	359.466	84.9385	274.528	219.997	0.217526	0.686101	-0.125124	146	27	1012	37.4815	4.24264	0.157135	0.950129	0.00141541	38.4115	33.5451	1.14507	20833.9	13014.1	1.60087	20.5868	12.8598	1.60087	0.00547749	195	255	60	217.112	226	195.029	21.7122	0.242646
CP09232018001E11_ICA09242018EXP001_C10000_FLD025_EX-Brightfield_EM-dsRed_1259_1267.tif	Parental cells	23.5	24.5	0	255	255	143.092	137	6.09205	73.496	0.28822	-0.291807	-1.11128	0	1032.14	1032.14	361.476	94.7476	266.728	233.948	0.226662	0.703853	-0.274573	138	16	1066	66.625	2.82843	0.176777	0.788582	0.000597	38.1028	35.6214	1.06966	32730.7	21803.5	1.50117	30.7042	20.4535	1.50117	0.0030889	184	255	71	211.066	214	184.035	24.7236	0.173305
CP09232018001E11_ICA09242018EXP001_C10000_FLD025_EX-Brightfield_EM-dsRed_125_192.tif	Parental cells	23.5	24.5	0	255	255	137.508	170	-32.4924	73.8833	0.289738	-0.143694	-1.19548	0	1002.24	1002.24	336.386	84.1726	252.213	210.637	0.210166	0.733592	0.0620846	142	9	1032	114.667	29.8995	3.32217	0.922584	0.0689347	38.6707	33.9788	1.13808	29089.5	16562.3	1.75637	28.1875	16.0488	1.75637	0.00159956	170	255	85	208.121	218	170.042	28.1941	-0.0482021
CP09232018001E11_ICA09242018EXP001_C10000_FLD025_EX-Brightfield_EM-dsRed_1267_724.tif	Parental cells	37	17	0	255	255	143.53	143	0.530207	73.6328	0.288756	-0.251283	-1.14195	0	1015.99	1015.99	366.547	208.358	158.189	218.08	0.214647	0.628993	-0.191544	144	20	1100	55	15.8995	0.794975	1.19872	0.0182879	54.9355	25.4947	2.15479	28545.3	16995.9	1.67954	25.9503	15.4508	1.67954	0.00238148	188	255	67	214.57	219	188.033	24.1608	0.154159
CP09232018001E11_ICA09242018EXP001_C10000_FLD025_EX-Brightfield_EM-dsRed_1274_98.tif	Parental cells	20.5	25	0	255	255	142.741	148	-5.25854	72.3551	0.283745	-0.254647	-1.12013	0	1015.11	1015.11	347.538	184.385	163.153	212.875	0.209707	0.674715	-0.0174481	149	29	859	29.6207	75.3553	2.59846	1.02128	0.526048	36.1867	30.2241	1.19728	21171.7	8293.78	2.55271	24.6469	9.65516	2.55271	0.00510152	186	255	69	214.064	215	186.034	23.4651	0.0524751
CP09232018001E11_ICA09242018EXP001_C10000_FLD025_EX-Brightfield_EM-dsRed_1280_108.tif	Parental cells	19.5	32.5	0	255	255	142.656	146	-3.34359	72.4372	0.284067	-0.242767	-1.12406	0	1000.01	1000.01	353.615	189.455	164.16	211.083	0.211081	0.578239	-0.22189	147	28	1084	38.7143	15.0711	0.538252	1.09526	0.0166744	48.9311	28.2069	1.73472	28059.4	12216.9	2.29678	25.885	11.2702	2.29678	0.00446615	183	255	72	213.092	213	183.035	24.6491	0.0430244
CP09232018001E11_ICA09242018EXP001_C10000_FLD025_EX-Brightfield_EM-dsRed_1280_485.tif	Parental cells	24	32.5	0	255	255	141.117	125	16.1173	73.7491	0.289212	-0.20487	-1.15025	0	1010.58	1010.58	339.315	53.2924	286.022	212.161	0.20994	0.633015	-0.178244	126	10	1587	158.7	18.9706	1.89706	0.760091	0.0180457	49.7243	40.6367	1.22363	62527.5	44937.6	1.39143	39.3998	28.316	1.39143	0.00151604	162	255	93	204.096	197	162.045	31.5837	-0.0581118
CP09232018001E11_ICA09242018EXP001_C10000_FLD025_EX-Brightfield_EM-dsRed_1281_546.tif	Parental cells	27.5	35	0	255	255	144.816	142	2.81584	73.4889	0.288192	-0.264396	-1.12682	0	1050.1	1050.1	375.503	338.411	37.092	216.345	0.206024	0.572396	-0.239925	143	25	1705	68.2	16.1421	0.645685	0.932048	0.0121615	52.7411	41.1609	1.28134	47905.8	24839.9	1.92859	28.0972	14.5688	1.92859	0.00332313	189	255	66	215.26	223	189.032	23.8855	0.128827
CP09232018001E11_ICA09242018EXP001_C10000_FLD025_EX-Brightfield_EM-dsRed_1283_1784.tif	Parental cells	26.5	22.5	0	255	255	144.946	146	-1.05409	72.7498	0.285293	-0.282207	-1.08854	0	1079.05	1079.05	363.857	136.988	226.869	220.57	0.204412	0.648045	-0.239841	147	25	1016	40.64	28.3848	1.13539	0.924089	0.0631055	39.0326	33.1418	1.17775	17908.1	11187.8	1.60068	17.6261	11.0116	1.60068	0.00474574	189	255	66	215.675	221	189.032	23.6665	0.100916
CP09232018001E11_ICA09242018EXP001_C10000_FLD025_EX-Brightfield_EM-dsRed_1287_149.tif	Parental cells	20.5	26.5	0	255	255	139.936	179	-39.0644	73.9175	0.289872	-0.189415	-1.16968	0	1016	1016	339.072	216.297	122.775	211.775	0.20844	0.771381	0.12464	142	14	968	69.1429	119.196	8.514	0.860054	1.16799	40.9402	30.1048	1.35992	22766.5	10708.4	2.12604	23.5191	11.0624	2.12604	0.00468933	179	255	76	210.947	209	179.037	26.1599	0.0834709
CP09232018001E11_ICA09242018EXP001_C10000_FLD025_EX-Brightfield_EM-dsRed_1294_638.tif	Parental cells	19.5	26	0	255	255	143.752	166	-22.248	73.0584	0.286504	-0.252586	-1.13281	0	1081.87	1081.87	387.714	141.573	246.141	223.223	0.20633	0.452793	-0.585971	117	10	1101	110.1	260.191	26.0191	0.802296	4.89313	42.8423	32.7208	1.30933	30957.8	17851.1	1.73423	28.1179	16.2135	1.73423	0.00145297	166	255	89	202.735	204	166.043	31.2903	0.0691309
CP09232018001E11_ICA09242018EXP001_C10000_FLD025_EX-Brightfield_EM-dsRed_129_1885.tif	Parental cells	19.5	30	0	255	255	141.646	140	1.64615	71.9102	0.282001	-0.234581	-1.10171	0	1020.16	1020.16	336.774	53.7974	282.976	212.49	0.208291	0.746465	0.159007	141	19	1051	55.3158	222.007	11.6846	1.04927	3.73183	45.9631	29.1141	1.57872	32840.5	15711.4	2.09023	31.2469	14.949	2.09023	0.0039125	178	255	77	209.388	205	178.038	26.1302	0.106832
CP09232018001E11_ICA09242018EXP001_C10000_FLD025_EX-Brightfield_EM-dsRed_1317_123.tif	Parental cells	20.5	33.5	0	255	255	143.08	149	-5.91991	73.4869	0.288184	-0.257634	-1.14776	0	1025.24	1025.24	351.558	142.172	209.387	215.248	0.20995	0.679036	-0.0704466	150	32	1145	35.7812	46.2843	1.44638	1.06732	0.148885	48.8199	29.862	1.63485	25253.7	19004.8	1.32881	22.0557	16.5981	1.32881	0.00420259	192	255	63	216.196	220	192.031	22.206	0.163014
CP09232018001E11_ICA09242018EXP001_C10000_FLD025_EX-Brightfield_EM-dsRed_132_1702.tif	Parental cells	30	27.5	0	255	255	140.735	155	-14.2655	72.8945	0.285861	-0.213343	-1.15036	0	1076.45	1076.45	320.097	208.143	111.954	209.896	0.194988	0.934044	0.670555	156	29	1290	44.4828	403.63	13.9183	1.04106	10.05	44.4758	36.9297	1.20434	40892.5	22332.7	1.83106	31.6996	17.3121	1.83106	0.00297274	188	255	67	216.064	214	188.033	22.5626	0.0200303
CP09232018001E11_ICA09242018EXP001_C10000_FLD025_EX-Brightfield_EM-dsRed_1330_1807.tif	Parental cells	26.5	27.5	0	255	255	137.217	144	-6.78285	73.0824	0.286598	-0.164675	-1.15021	0	1025.03	1025.03	322.568	162.163	160.405	215.742	0.210474	0.843359	0.239441	145	22	1268	57.6364	4.24264	0.192847	0.991435	0.00112965	42.2717	38.1926	1.1068	32185.7	16436.5	1.95818	25.383	12.9626	1.95818	0.00456224	171	255	84	208.005	211	171.041	27.3997	0.0322094
CP09232018001E11_ICA09242018EXP001_C10000_FLD025_EX-Brightfield_EM-dsRed_1339_622.tif	Parental cells	25.5	26.5	0	255	255	148.139	167	-18.8613	73	0.286274	-0.32051	-1.05906	0	1064.91	1064.91	387.629	147.673	239.956	213.677	0.200653	0.50178	-0.306735	168	28	927	33.1071	323.002	11.5358	1.13517	8.95614	35.8396	32.9326	1.08827	16286	9063.76	1.79682	17.5685	9.77752	1.79682	0.00694104	213	255	42	227.971	213	213.021	15.9627	0.308835
CP09232018001E11_ICA09242018EXP001_C10000_FLD025_EX-Brightfield_EM-dsRed_1351_787.tif	Parental cells	26	22.5	0	255	255	140.95	169	-28.05	74.1106	0.29063	-0.269949	-1.158	0	1110.16	1110.16	355.542	188.64	166.902	232.046	0.20902	0.748687	0.013018	124	11	1213	110.273	4.24264	0.385695	0.7681	0.00118087	42.283	36.5263	1.1576	43656.3	34654.3	1.25977	35.9904	28.5691	1.25977	0.00156535	169	255	86	203.499	201	169.042	29.1773	0.11052
CP09232018001E11_ICA09242018EXP001_C10000_FLD025_EX-Brightfield_EM-dsRed_1365_768.tif	Parental cells	17.5	25	0	255	255	144.252	172	-27.748	73.8296	0.289528	-0.271097	-1.12057	0	1009.02	1009.02	359.869	68.9763	290.893	210.989	0.209102	0.531401	-0.329836	123	10	908	90.8	5.65685	0.565685	0.833622	0.00280449	41.6157	27.7804	1.49802	29597.6	18867.7	1.56869	32.5964	20.7794	1.56869	0.00195689	172	255	83	206.435	210	172.041	29.6369	0.0500419
CP09232018001E11_ICA09242018EXP001_C10000_FLD025_EX-Brightfield_EM-dsRed_1404_618.tif	Parental cells	24.5	23.5	0	255	255	145.579	143	2.57924	72.5967	0.284693	-0.292351	-1.08648	0	1068.46	1068.46	358.97	152.339	206.631	223.196	0.208895	0.805728	0.0926282	144	21	1007	47.9524	203.764	9.70307	0.923204	3.28109	36.925	34.7232	1.06341	31784.4	12402.4	2.56277	31.5635	12.3162	2.56277	0.00169036	191	255	64	215.406	221	191.031	22.9715	0.224451
CP09232018001E11_ICA09242018EXP001_C10000_FLD025_EX-Brightfield_EM-dsRed_1407_1355.tif	Parental cells	25.5	14	0	255	255	142.675	158	-15.3249	73.315	0.28751	-0.292235	-1.11815	0	1052.75	1052.75	375.486	104.864	270.622	239.585	0.227579	0.607588	-0.410929	159	20	540	27	6.24264	0.312132	1.25104	0.00574292	35.0947	19.5913	1.79134	7112.23	4697.79	1.51395	13.1708	8.69961	1.51395	0.00976861	196	255	59	218.656	222	196.029	20.1867	0.129403
CP09232018001E11_ICA09242018EXP001_C10000_FLD025_EX-Brightfield_EM-dsRed_140_1825.tif	Parental cells	25	25	0	255	255	140.472	109	31.472	72.4847	0.284254	-0.218279	-1.12187	0	1006.13	1006.13	342.29	190.614	151.676	209.17	0.207896	0.62803	-0.0898132	149	14	1046	74.7143	7.65685	0.546918	0.996511	0.00446025	38.3644	34.7147	1.10513	33483.4	14770.5	2.26692	32.0109	14.1209	2.26692	0.0032159	182	255	73	212.239	208	182.036	24.5898	0.100186
CP09232018001E11_ICA09242018EXP001_C10000_FLD025_EX-Brightfield_EM-dsRed_1424_649.tif	Parental cells	23.5	26	0	255	255	143.063	172	-28.9366	73.7075	0.289049	-0.222558	-1.15846	0	1037	1037	358.929	192.413	166.516	217.361	0.209605	0.682118	-0.100643	130	16	1211	75.6875	460.156	28.7598	0.919847	13.9142	41.6123	37.0538	1.12303	43608.8	32433.6	1.34456	36.0106	26.7825	1.34456	0.00184138	172	255	83	207.803	209	172.041	29.3358	-0.00113789
CP09232018001E11_ICA09242018EXP001_C10000_FLD025_EX-Brightfield_EM-dsRed_1450_573.tif	Parental cells	30	21.5	0	255	255	146.039	152	-5.96124	73.1256	0.286767	-0.269818	-1.1086	0	1044.14	1044.14	385.39	226.367	159.023	218.908	0.209653	0.607211	-0.173461	153	31	1041	33.5806	100.711	3.24873	1.04014	0.775337	42.8309	30.946	1.38405	16448.4	8050.97	2.04304	15.8006	7.73388	2.04304	0.00875158	197	255	58	220.131	230	197.028	21.4741	0.0834203
CP09232018001E11_ICA09242018EXP001_C10000_FLD025_EX-Brightfield_EM-dsRed_1460_654.tif	Parental cells	19.5	22	0	255	255	144.015	142	2.01515	73.2093	0.287095	-0.233104	-1.11546	0	1053.22	1053.22	388.787	207.763	181.024	223.439	0.212149	0.547229	-0.366634	143	17	759	44.6471	149.924	8.81905	0.97446	2.35662	31.8118	30.3784	1.04719	20580.6	8778.44	2.34444	27.1154	11.5658	2.34444	0.00543206	184	255	71	213.877	216	184.035	25.9221	0.0650156
CP09232018001E11_ICA09242018EXP001_C10000_FLD025_EX-Brightfield_EM-dsRed_1568_184.tif	Parental cells	25	18.5	0	255	255	145.145	190	-44.8551	72.9233	0.285974	-0.25754	-1.12368	0	1059.46	1059.46	406.368	295.903	110.465	228.495	0.215672	0.472327	-0.527078	142	17	828	48.7059	337.688	19.864	0.971425	10.9595	39.4081	26.7519	1.4731	18826.5	12782.8	1.4728	22.7373	15.4381	1.4728	0.00519312	190	255	65	214.835	221	190.032	23.6645	0.209747
CP09232018001E11_ICA09242018EXP001_C10000_FLD025_EX-Brightfield_EM-dsRed_1688_176.tif	Parental cells	26.5	21.5	0	255	255	143.517	132	11.5169	73.2594	0.287292	-0.23347	-1.14065	0	992.794	992.794	386.663	126.038	260.625	208.925	0.210442	0.376883	-0.578265	133	16	1102	68.875	16.4853	1.03033	0.80794	0.0196246	42.5967	32.9394	1.29318	41000.6	28519.2	1.43765	37.2056	25.8795	1.43765	0.0012618	175	255	80	209.028	209	175.039	28.3138	0.0279219
CP09232018001E11_ICA09242018EXP001_C10000_FLD025_EX-Brightfield_EM-dsRed_1773_87.tif	Parental cells	23.5	22.5	0	255	255	143.053	164	-20.9466	73.1338	0.286799	-0.223625	-1.14734	0	1006.07	1006.07	379.532	355.662	23.8704	214.299	0.213006	0.546689	-0.191664	121	8	1120	140	6.24264	0.78033	0.762802	0.00276891	40.1132	35.5501	1.12835	44051.4	37317.6	1.18045	39.3317	33.3193	1.18045	0.00133744	164	255	91	203.452	202	164.044	31.6768	-0.0393631
CP09232018001E11_ICA09242018EXP001_C10000_FLD025_EX-Brightfield_EM-dsRed_1796_859.tif	Parental cells	30.5	20.5	0	255	255	143.815	180	-36.1847	73.8661	0.289671	-0.256772	-1.16015	0	1035.62	1035.62	378.931	70.7946	308.136	218.087	0.210585	0.521688	-0.348784	131	18	1219	67.7222	347.83	19.3239	0.950343	7.89809	48.0301	32.3147	1.48633	34134.2	23291	1.46555	28.0018	19.1066	1.46555	0.00284205	180	255	75	210.025	216	180.037	26.6516	0.0893106
CP09232018001E11_ICA09242018EXP001_C10000_FLD025_EX-Brightfield_EM-dsRed_1797_190.tif	Parental cells	24	22.5	0	255	255	142.474	108	34.4736	72.3645	0.283782	-0.236679	-1.11017	0	1045.1	1045.1	373.981	173.504	200.478	225.299	0.215576	0.636303	-0.236696	152	17	877	51.5882	47.4558	2.79152	0.983577	0.204348	34.4267	32.4351	1.0614	15681.3	6574.41	2.3852	17.8806	7.49648	2.3852	0.00804402	188	255	67	215.481	216	188.033	23.1069	0.0656395
CP09232018001E11_ICA09242018EXP001_C10000_FLD025_EX-Brightfield_EM-dsRed_187_1231.tif	Parental cells	25.5	21.5	0	255	255	142.835	154	-11.1646	73.5704	0.288511	-0.234964	-1.15431	0	1020.01	1020.01	370.878	189.259	181.619	219.689	0.21538	0.621151	-0.127532	155	26	864	33.2308	18.7279	0.720305	1.03357	0.0323039	35.8831	30.6573	1.17046	17560.6	7512.81	2.33742	20.3248	8.69539	2.33742	0.00634262	197	255	58	219.073	224	197.028	20.6151	0.180215
CP09232018001E11_ICA09242018EXP001_C10000_FLD025_EX-Brightfield_EM-dsRed_1900_64.tif	Parental cells	24.5	22.5	0	255	255	139.512	129	10.512	72.8914	0.285848	-0.169106	-1.15062	0	984.464	984.464	352.564	194.201	158.363	209.359	0.212662	0.719399	0.0566795	130	15	1088	72.5333	27.799	1.85327	0.758469	0.0565222	38.2005	36.2636	1.05341	36585.8	17985.3	2.0342	33.6266	16.5306	2.0342	0.00266594	162	255	93	203.452	213	162.045	31.2334	-0.00595139
CP09232018001E11_ICA09242018EXP001_C10000_FLD025_EX-Brightfield_EM-dsRed_1915_189.tif	Parental cells	27	19.5	0	255	255	142.12	136	6.11966	73.0679	0.286541	-0.265894	-1.08766	0	1071.98	1071.98	350.516	219.839	130.677	219.637	0.20489	0.859031	0.396098	137	14	979	69.9286	11.0711	0.790791	0.90557	0.00996292	39.5904	31.4849	1.25744	24765.4	15539.1	1.59375	25.2966	15.8724	1.59375	0.00218639	178	255	77	209.08	207	178.038	26.7726	0.125371
CP09232018001E11_ICA09242018EXP001_C10000_FLD025_EX-Brightfield_EM-dsRed_1931_35.tif	Parental cells	36	25	0	255	255	140.607	132	8.60667	73.3315	0.287575	-0.205813	-1.15434	0	1016.5	1016.5	351.546	160.814	190.732	205.368	0.202034	0.698666	0.11683	133	19	1737	91.421	21.8995	1.1526	0.856882	0.0219714	56.346	39.2506	1.43554	84656.8	53648.6	1.57799	48.7374	30.8858	1.57799	0.00117981	170	255	85	206.39	200	170.042	28.95	0.040759
CP09232018001E11_ICA09242018EXP001_C10000_FLD025_EX-Brightfield_EM-dsRed_1947_1056.tif	Parental cells	25	26.5	0	255	255	142.489	150	-7.51132	72.4729	0.284207	-0.270928	-1.08073	0	1014.01	1014.01	330.928	97.0437	233.885	214.824	0.211856	0.836386	0.167136	151	31	1089	35.129	7.65685	0.246995	1.09527	0.00428413	39.4606	35.1378	1.12302	22393.2	10129.1	2.21077	20.5631	9.30131	2.21077	0.00540852	186	255	69	214.169	211	186.034	23.7894	0.13131
CP09232018001E11_ICA09242018EXP001_C10000_FLD025_EX-Brightfield_EM-dsRed_1984_104.tif	Parental cells	19	25.5	0	255	255	144.181	125	19.1811	73.1658	0.286925	-0.263339	-1.10102	0	1005.22	1005.22	373.618	92.276	281.342	215.425	0.214307	0.573549	-0.177207	126	14	986	70.4286	295.99	21.1421	0.825729	7.07077	40.1358	31.2792	1.28315	26313.4	17393.5	1.51284	26.6871	17.6404	1.51284	0.00319301	172	255	83	206.654	208	172.041	29.5031	0.0527985
CP09232018001E11_ICA09242018EXP001_C10000_FLD025_EX-Brightfield_EM-dsRed_1997_895.tif	Parental cells	22	18.5	0	255	255	147.845	130	17.8446	72.0421	0.282518	-0.332017	-1.0306	0	1016.02	1016.02	372.863	323.459	49.404	218.056	0.214618	0.569531	-0.304257	131	10	797	79.7	5.65685	0.565685	0.849293	0.00319508	36.0373	28.1589	1.27978	26239.9	17143.6	1.53059	32.9234	21.5102	1.53059	0.00127687	184	255	71	211.393	221	184.035	25.7963	0.156673
CP09232018001E11_ICA09242018EXP001_C10000_FLD025_EX-Brightfield_EM-dsRed_253_1276.tif	Parental cells	32	23	0	255	255	141.239	160	-18.7612	72.4535	0.284131	-0.219024	-1.1358	0	1078.91	1078.91	352.356	115.898	236.458	215.557	0.199792	0.669068	-0.0259001	119	14	1576	112.571	11.0711	0.790791	0.771669	0.00618889	52.1133	38.5051	1.35341	73972.8	29980.9	2.46733	46.9371	19.0234	2.46733	0.00145266	160	255	95	200.275	193	160.046	32.0561	0.0398541
CP09232018001E11_ICA09242018EXP001_C10000_FLD025_EX-Brightfield_EM-dsRed_302_1631.tif	Parental cells	29.5	28	0	255	255	142.791	144	-1.20914	72.7341	0.285232	-0.270937	-1.09826	0	1066.32	1066.32	339.673	181.191	158.483	216.113	0.202672	0.781255	0.149081	145	29	1440	49.6552	35.4558	1.22262	0.904564	0.069471	44.3682	41.3238	1.07367	38578.1	17035.3	2.2646	26.7903	11.8301	2.2646	0.00487703	184	255	71	212.653	214	184.035	24.3404	0.0714797
CP09232018001E11_ICA09242018EXP001_C10000_FLD025_EX-Brightfield_EM-dsRed_308_1993.tif	Parental cells	28	23.5	0	255	255	141.286	172	-30.7139	73.8334	0.289543	-0.227911	-1.18812	0	1039.25	1039.25	359	205.009	153.991	226.174	0.217631	0.659075	-0.286696	128	10	1317	131.7	581.495	58.1495	0.799843	20.4313	45.1748	37.1193	1.21702	54411.6	39144.5	1.39002	41.3148	29.7225	1.39002	0.00124556	172	255	83	205.959	205	172.041	28.5008	0.0744916
CP09232018001E11_ICA09242018EXP001_C10000_FLD025_EX-Brightfield_EM-dsRed_356_1275.tif	Parental cells	28	25.5	0	255	255	142.055	121	21.0546	72.1619	0.282988	-0.269755	-1.06459	0	1052.17	1052.17	339.536	195.228	144.308	215.485	0.2048	0.779989	0.0645822	122	12	1503	125.25	509.897	42.4914	0.775655	13.7656	45.8777	41.7126	1.09985	63431.4	49224.1	1.28862	42.2032	32.7506	1.28862	0.00145468	163	255	92	201.343	197	163.045	30.9537	0.0668663
CP09232018001E11_ICA09242018EXP001_C10000_FLD025_EX-Brightfield_EM-dsRed_372_1394.tif	Parental cells	43	21	0	255	255	141.928	130	11.9277	73.3047	0.287469	-0.217555	-1.14151	0	1067.79	1067.79	360.336	168.928	191.409	220.366	0.206375	0.664889	-0.118425	131	20	1774	88.7	484.583	24.2291	1.05403	10.5335	70.2973	32.1311	2.18783	68084.3	26755.7	2.54467	38.379	15.0821	2.54467	0.00261194	170	255	85	206.596	203	170.042	29.4682	0.0275625
CP09232018001E11_ICA09242018EXP001_C10000_FLD025_EX-Brightfield_EM-dsRed_374_732.tif	Parental cells	37.5	20	0	255	255	139.41	114	25.41	73.4474	0.288029	-0.174944	-1.16651	0	993.858	993.858	349.852	48.5282	301.323	209.913	0.211211	0.604506	-0.247229	146	18	1294	71.8889	25.5563	1.4198	1.08958	0.0401655	55.3198	29.7827	1.85745	34916.6	26149.2	1.33529	26.9835	20.208	1.33529	0.00235993	178	255	77	211.336	206	178.038	26.1857	-0.00183285
CP09232018001E11_ICA09242018EXP001_C10000_FLD025_EX-Brightfield_EM-dsRed_387_777.tif	Parental cells	26	22	0	255	255	140.696	114	26.6962	71.7993	0.281566	-0.204839	-1.10362	0	1015.21	1015.21	352.155	144.746	207.409	207.576	0.204467	0.563612	-0.209034	151	25	938	37.52	2.82843	0.113137	1.01496	0.000679	38.1331	31.3192	1.21756	27414.1	11400.8	2.40459	29.2261	12.1543	2.40459	0.00464498	181	255	74	212.709	206	181.036	24.7287	0.041246
CP09232018001E11_ICA09242018EXP001_C10000_FLD025_EX-Brightfield_EM-dsRed_425_89.tif	Parental cells	24	25.5	0	255	255	140.107	158	-17.8926	73.3768	0.287752	-0.201842	-1.14884	0	1013.73	1013.73	356.129	291.052	65.0771	216.966	0.214027	0.62081	-0.234017	123	11	1276	116	471.47	42.8609	0.81862	13.8627	41.5466	39.1044	1.06245	47506.2	40854.9	1.1628	37.2305	32.018	1.1628	0.00133036	158	255	97	201.329	191	158.047	32.3685	-0.0429926
CP09232018001E11_ICA09242018EXP001_C10000_FLD025_EX-Brightfield_EM-dsRed_440_669.tif	Parental cells	24.5	19.5	0	255	255	142.057	151	-8.94349	73.2624	0.287303	-0.205826	-1.14791	0	1008.45	1008.45	388.848	281.656	107.192	217.196	0.215377	0.471847	-0.361029	152	21	782	37.2381	40.8701	1.94619	0.900713	0.169978	34.1143	29.1864	1.16884	11065.5	6123.35	1.80711	14.1503	7.83037	1.80711	0.0105809	187	255	68	215.944	216	187.033	23.9404	0.0216222
CP09232018001E11_ICA09242018EXP001_C10000_FLD025_EX-Brightfield_EM-dsRed_441_1973.tif	Parental cells	28	24	0	255	255	146.869	113	33.8694	73.2146	0.287116	-0.327342	-1.05637	0	1041.08	1041.08	365.463	176.902	188.561	219.87	0.211195	0.608042	-0.175121	114	10	1496	149.6	556.382	55.6382	0.744718	16.4666	46.924	40.5926	1.15598	55705.5	44649.5	1.24762	37.2363	29.8459	1.24762	0.000923	168	255	87	204.069	212	168.043	31.3008	0.0156273
CP09232018001E11_ICA09242018EXP001_C10000_FLD025_EX-Brightfield_EM-dsRed_492_1479.tif	Parental cells	22	20	0	255	255	139.361	136	3.3608	73.5066	0.288261	-0.191987	-1.16311	1.41421	1062.03	1060.62	364.424	181.636	182.788	220.161	0.207578	0.558612	-0.409131	137	9	817	90.7778	22.9706	2.55228	0.842926	0.0513939	33.9835	30.61	1.11021	16548.2	12683.7	1.30468	20.2548	15.5248	1.30468	0.00442023	171	255	84	207.406	200	171.041	28.1521	0.00335839
CP09232018001E11_ICA09242018EXP001_C10000_FLD025_EX-Brightfield_EM-dsRed_499_354.tif	Parental cells	37.5	21	0	255	255	140.252	158	-17.7479	73.3474	0.287637	-0.188131	-1.14436	0	1077.63	1077.63	353.682	246.256	107.427	212.185	0.196899	0.709694	0.102351	124	18	1631	90.6111	14.4853	0.804738	0.954476	0.0102374	61.3279	33.8615	1.81114	69604.8	26286.7	2.64791	42.6762	16.1169	2.64791	0.00116899	158	255	97	201.737	215	158.047	32.7402	-0.0324421
CP09232018001E11_ICA09242018EXP001_C10000_FLD025_EX-Brightfield_EM-dsRed_512_804.tif	Parental cells	24.5	19	0	255	255	141.416	148	-6.58378	73.0175	0.286343	-0.209315	-1.15005	0	1039.59	1039.59	369.02	107.613	261.407	221.606	0.213167	0.619249	-0.233388	149	15	779	51.9333	28.9706	1.93137	0.9818	0.0857367	36.1201	27.4599	1.31538	17132.3	6610.76	2.59159	21.9927	8.48621	2.59159	0.00757952	185	255	70	214.113	215	185.034	24.1343	0.0690756
CP09232018001E11_ICA09242018EXP001_C10000_FLD025_EX-Brightfield_EM-dsRed_517_1309.tif	Parental cells	34.5	22.5	0	255	255	142.373	166	-23.6274	74.2548	0.291195	-0.237362	-1.17374	0	1052.25	1052.25	334.71	133.587	201.123	216.702	0.205941	0.776205	-0.00958999	122	10	1629	162.9	127.095	12.7095	0.845505	0.789095	60.352	34.3668	1.75611	59739.1	38644.3	1.54587	36.6723	23.7227	1.54587	0.00141125	166	255	89	204.354	204	166.043	30.9326	-0.0124028
CP09232018001E11_ICA09242018EXP001_C10000_FLD025_EX-Brightfield_EM-dsRed_531_622.tif	Parental cells	40	29	0	255	255	143.51	147	-3.48966	73.084	0.286604	-0.239386	-1.13166	0	1043.79	1043.79	348.097	128.435	219.663	210.61	0.201776	0.645521	-0.161093	148	37	1964	53.0811	70.669	1.90997	0.980174	0.202352	60.3634	41.4265	1.45712	51884.1	31054.8	1.67073	26.4176	15.812	1.67073	0.00372528	188	255	67	215.551	220	188.033	23.7505	0.0402227
CP09232018001E11_ICA09242018EXP001_C10000_FLD025_EX-Brightfield_EM-dsRed_563_791.tif	Parental cells	19.5	29	0	255	255	139.562	147	-7.43811	73.7116	0.289065	-0.197813	-1.16565	0	1028.75	1028.75	351.852	158.733	193.119	220.199	0.214046	0.728416	-0.125901	148	15	959	63.9333	26.9706	1.79804	1.04977	0.0603603	43.9831	27.7615	1.58432	22755.7	12379.6	1.83816	23.7286	12.9089	1.83816	0.00496554	181	255	74	212.285	208	181.036	25.1785	0.0450529
CP09232018001E11_ICA09242018EXP001_C10000_FLD025_EX-Brightfield_EM-dsRed_567_1465.tif	Parental cells	22	21	0	255	255	142.051	179	-36.9491	73.3844	0.287782	-0.225674	-1.15064	0	1012.63	1012.63	400.252	354.023	46.2287	228.914	0.22606	0.428241	-0.581802	137	15	863	57.5333	167.137	11.1425	0.844436	2.57588	34.2997	32.0354	1.07068	21004.9	7776.62	2.70103	24.3394	9.01115	2.70103	0.0057802	179	255	76	209.908	210	179.037	26.5894	0.106925
CP09232018001E11_ICA09242018EXP001_C10000_FLD025_EX-Brightfield_EM-dsRed_571_806.tif	Parental cells	24.5	17.5	0	255	255	142.436	165	-22.5638	74.1724	0.290872	-0.23198	-1.17041	0	1020.24	1020.24	352.425	296.905	55.5205	214.85	0.210589	0.75403	0.0795586	123	8	891	111.375	40.8701	5.10876	0.853264	0.149184	41.5435	27.3077	1.52131	30920.4	20995.7	1.4727	34.703	23.5642	1.4727	0.0020277	165	255	90	204.837	205	165.044	31.0174	-0.0760055
CP09232018001E11_ICA09242018EXP001_C10000_FLD025_EX-Brightfield_EM-dsRed_573_752.tif	Parental cells	23.5	18.5	0	255	255	138.555	151	-12.4445	73.4244	0.287939	-0.194253	-1.16814	0	1059.65	1059.65	380.367	254.563	125.803	227.729	0.214911	0.570619	-0.337628	152	21	709	33.7619	35.799	1.70471	1.02354	0.143842	34.8433	25.9082	1.34488	13873.8	5948.73	2.33222	19.5681	8.39031	2.33222	0.00562272	180	255	75	212.409	204	180.037	24.7534	0.000324
CP09232018001E11_ICA09242018EXP001_C10000_FLD025_EX-Brightfield_EM-dsRed_583_804.tif	Parental cells	23.5	26.5	0	255	255	139.716	184	-44.2842	73.7956	0.289395	-0.189833	-1.191	0	1049.07	1049.07	334.198	51.2241	282.974	214.398	0.20437	0.800034	0.0240499	149	22	1049	47.6818	12.4853	0.567513	1.14545	0.0118253	40.4176	33.0457	1.22308	30518.9	9830.05	3.10465	29.0933	9.37087	3.10465	0.00433567	184	255	71	213.166	210	184.035	24.3722	0.0962625
CP09232018001E11_ICA09242018EXP001_C10000_FLD025_EX-Brightfield_EM-dsRed_596_757.tif	Parental cells	20	22	0	255	255	138.12	136	2.12045	73.3737	0.28774	-0.189272	-1.16529	0	1047.28	1047.28	361.851	177.956	183.895	224.763	0.214615	0.603447	-0.311903	137	13	821	63.1538	238.635	18.3565	0.930496	5.51968	35.125	29.7603	1.18026	23509.3	9918.83	2.37017	28.6349	12.0814	2.37017	0.00476127	168	255	87	205.711	213	168.043	28.4136	0.0210628
CP09232018001E11_ICA09242018EXP001_C10000_FLD025_EX-Brightfield_EM-dsRed_618_760.tif	Parental cells	32.5	19.5	0	255	255	141.8	116	25.8004	73.6514	0.288829	-0.232988	-1.14558	0	1056.42	1056.42	365.464	381.713	-16.2494	222.14	0.210277	0.706076	0.064897	117	11	1377	125.182	36.6274	3.32977	0.88172	0.0775298	54.3202	32.2762	1.68298	52051	35769.7	1.45517	37.8003	25.9765	1.45517	0.000944	157	255	98	200.773	196	157.048	33.1421	-0.0763695
CP09232018001E11_ICA09242018EXP001_C10000_FLD025_EX-Brightfield_EM-dsRed_638_1272.tif	Parental cells	33	24	0	255	255	145.639	163	-17.3608	73.6359	0.288768	-0.274077	-1.13448	0	1001.53	1001.53	376.545	346.233	30.3125	215.617	0.215287	0.552036	-0.328054	164	29	1144	39.4483	9.07107	0.312795	1.25392	0.00572375	44.3598	32.8357	1.35096	20028.3	10794.6	1.85541	17.5072	9.43581	1.85541	0.00689102	209	255	46	225.065	234	209.022	16.8995	0.38725
CP09232018001E11_ICA09242018EXP001_C10000_FLD025_EX-Brightfield_EM-dsRed_643_833.tif	Parental cells	23.5	24	0	255	255	143.794	155	-11.2061	73.034	0.286408	-0.260867	-1.13916	0	1019.2	1019.2	373.108	376.23	-3.12231	213.146	0.209129	0.565688	-0.265683	156	23	883	38.3913	2.82843	0.122975	1.08711	0.000721	33.5339	33.5264	1.00022	22233.3	12036	1.84724	25.1793	13.6308	1.84724	0.00499482	195	255	60	218.683	223	195.029	21.2399	0.146903
CP09232018001E11_ICA09242018EXP001_C10000_FLD025_EX-Brightfield_EM-dsRed_64_1956.tif	Parental cells	27	30	0	255	255	139.988	187	-47.0117	73.8711	0.289691	-0.223881	-1.1658	0	1056.42	1056.42	325.097	224.902	100.195	214.172	0.202734	0.888976	0.525773	148	20	1368	68.4	2.82843	0.141421	1.01301	0.000465	45.6994	38.1141	1.19902	40031.8	22315.2	1.79393	29.263	16.3123	1.79393	0.00289318	187	255	68	213.388	212	187.033	23.1859	0.192757
CP09232018001E11_ICA09242018EXP001_C10000_FLD025_EX-Brightfield_EM-dsRed_650_292.tif	Parental cells	30.5	22.5	0	255	255	141.421	156	-14.5789	73.9085	0.289837	-0.23581	-1.15486	0	1016.01	1016.01	356.12	117.079	239.041	224.265	0.220731	0.614633	-0.37643	157	18	1060	58.8889	116.853	6.49182	1.03849	1.02509	43.3188	31.1559	1.39039	24837.8	14400.8	1.72475	23.4319	13.5857	1.72475	0.00365353	193	255	62	218.106	220	193.03	21.6476	0.11023
CP09232018001E11_ICA09242018EXP001_C10000_FLD025_EX-Brightfield_EM-dsRed_652_1481.tif	Parental cells	21	19.5	0	255	255	143.583	136	7.58303	73.6841	0.288957	-0.250208	-1.1215	0	1002.67	1002.67	355.584	315.292	40.2917	219.561	0.218976	0.658283	-0.173003	137	12	760	63.3333	307.161	25.5968	0.862956	9.87893	33.0058	29.3179	1.12579	21060.1	15485.3	1.36001	27.7107	20.3753	1.36001	0.00175888	177	255	78	211.261	215	177.038	27.4876	-0.0724232
CP09232018001E11_ICA09242018EXP001_C10000_FLD025_EX-Brightfield_EM-dsRed_674_642.tif	Parental cells	28.5	27.5	0	255	255	142.697	157	-14.303	72.6545	0.284919	-0.23655	-1.13188	0	1042.71	1042.71	350.427	409.343	-58.9162	208.189	0.199662	0.651983	-0.0321867	158	34	1209	35.5588	270.09	7.94384	1.12841	4.80156	40.1286	38.3604	1.04609	24735.6	14665.4	1.68666	20.4596	12.1302	1.68666	0.00644838	194	255	61	218.27	221	194.03	21.1694	0.116782
CP09232018001E11_ICA09242018EXP001_C10000_FLD025_EX-Brightfield_EM-dsRed_675_1451.tif	Parental cells	23.5	26.5	0	255	255	142.168	128	14.1682	72.6573	0.28493	-0.22899	-1.11397	0	1053.97	1053.97	367.154	162.624	204.53	219.32	0.20809	0.711782	-0.0388735	129	13	1235	95	354.86	27.2969	0.802642	8.11404	43.0734	36.5063	1.17989	36598	21699.5	1.68658	29.634	17.5705	1.68658	0.00238967	168	255	87	205.573	203	168.043	29.7089	-0.00641991
CP09232018001E11_ICA09242018EXP001_C10000_FLD025_EX-Brightfield_EM-dsRed_693_298.tif	Parental cells	19.5	37.5	0	255	255	140.452	160	-19.5477	73.8437	0.289583	-0.199949	-1.15647	0	1021.12	1021.12	354.473	145.59	208.883	214.489	0.210051	0.65805	-0.0807222	124	10	1512	151.2	27.5563	2.75563	0.964535	0.0399652	61.5879	31.2584	1.97028	73916.4	30507	2.42293	48.8865	20.1766	2.42293	0.00164211	160	255	95	202.604	194	160.046	32.2124	-0.0479916
CP09232018001E11_ICA09242018EXP001_C10000_FLD025_EX-Brightfield_EM-dsRed_696_774.tif	Parental cells	14.5	25.5	0	255	255	138.891	147	-8.10886	72.5747	0.284607	-0.227027	-1.10504	3.16228	1037.36	1034.2	356.426	126.377	230.049	235.472	0.227686	0.7084	-0.26833	148	14	627	44.7857	2.82843	0.202031	1.20187	0.00101534	36.9566	21.6016	1.71083	15282.4	8033.57	1.90231	24.3738	12.8127	1.90231	0.0049491	176	255	79	209.415	215	176.039	25.9749	0.0876676
CP09232018001E11_ICA09242018EXP001_C10000_FLD025_EX-Brightfield_EM-dsRed_697_1444.tif	Parental cells	15	27	0	255	255	141.815	124	17.8148	72.9239	0.285976	-0.229341	-1.11028	0	1046.11	1046.11	365.589	165.499	200.09	226.333	0.216356	0.710882	-0.167281	125	12	833	69.4167	18.4853	1.54044	0.864067	0.0326435	43.9407	24.1373	1.82045	25664.5	14920.5	1.72008	30.8097	17.9118	1.72008	0.0028334	163	255	92	203.283	198	163.045	31.2558	-0.00885134
CP09232018001E11_ICA09242018EXP001_C10000_FLD025_EX-Brightfield_EM-dsRed_701_840.tif	Parental cells	13.5	28	0	255	255	141.817	142	-0.183201	73.9128	0.289854	-0.222923	-1.15316	0	1031.1	1031.1	390.43	251.734	138.696	221.477	0.214796	0.431591	-0.539716	143	13	668	51.3846	22.7279	1.7483	1.14875	0.0615366	42.6968	19.9201	2.1434	11180.1	7747.08	1.44314	16.7367	11.5974	1.44314	0.00791619	182	255	73	212.624	212	182.036	25.7359	0.0603034
CP09232018001E11_ICA09242018EXP001_C10000_FLD025_EX-Brightfield_EM-dsRed_719_246.tif	Parental cells	23.5	25.5	0	255	255	142.663	166	-23.3371	72.574	0.284604	-0.244456	-1.12341	0	1020.08	1020.08	342.946	181.304	161.643	213.925	0.209713	0.733909	0.0542393	121	11	1266	115.091	339.688	30.8808	0.760787	7.253	42.4656	37.9582	1.11875	39458.2	36304	1.08688	31.1676	28.6761	1.08688	0.00204619	166	255	89	202.653	201	166.043	30.6904	0.0954737
CP09232018001E11_ICA09242018EXP001_C10000_FLD025_EX-Brightfield_EM-dsRed_730_766.tif	Parental cells	28.5	19	0	255	255	144.402	153	-8.59788	73.8058	0.289434	-0.324685	-1.11696	0	1041.33	1041.33	359.953	140.336	219.617	225.994	0.217024	0.740975	-0.0401534	154	28	862	30.7857	101.539	3.6264	1.07919	0.951808	41.1126	26.6958	1.54004	13271.4	7968.99	1.66538	15.396	9.24477	1.66538	0.00842467	197	255	58	218.579	224	197.028	20.417	0.221495
CP09232018001E11_ICA09242018EXP001_C10000_FLD025_EX-Brightfield_EM-dsRed_748_436.tif	Parental cells	28.5	27.5	0	255	255	141.876	141	0.876236	72.9764	0.286182	-0.242719	-1.10124	0	1019.41	1019.41	338.939	129.418	209.521	214.546	0.210461	0.748118	0.0217052	142	26	1399	53.8077	539.453	20.7482	0.965985	16.5531	42.7334	41.6831	1.0252	41945.1	32015.7	1.31014	29.9822	22.8847	1.31014	0.00248468	177	255	78	210.724	209	177.038	26.6368	-0.020945
CP09232018001E11_ICA09242018EXP001_C10000_FLD025_EX-Brightfield_EM-dsRed_752_197.tif	Parental cells	22	24	0	255	255	141.767	177	-35.2334	73.4988	0.28823	-0.239286	-1.1599	0	1017.4	1017.4	368.658	244.416	124.243	217.761	0.214036	0.535477	-0.360202	134	11	1011	91.9091	13.0711	1.18828	0.831193	0.0134481	37.3981	34.4201	1.08652	34125.6	33070.5	1.0319	33.7543	32.7107	1.0319	0.00141542	177	255	78	208.406	208	177.038	26.8706	0.107415
CP09232018001E11_ICA09242018EXP001_C10000_FLD025_EX-Brightfield_EM-dsRed_768_256.tif	Parental cells	25.5	21.5	0	255	255	143.581	159	-15.4186	73.5826	0.288559	-0.249363	-1.12429	0	1018.74	1018.74	387.572	324.327	63.2452	227.244	0.223063	0.569394	-0.369691	160	26	823	31.6538	6.82843	0.262632	1.14348	0.0045085	36.1275	29.005	1.24556	14621.3	7141.71	2.04731	17.7659	8.67766	2.04731	0.00909478	196	255	59	220.775	226	196.029	21.2564	-0.00304011
CP09232018001E11_ICA09242018EXP001_C10000_FLD025_EX-Brightfield_EM-dsRed_775_301.tif	Parental cells	28.5	34.5	0	255	255	139.402	151	-11.598	73.6735	0.288916	-0.196223	-1.1604	0	1016.16	1016.16	369.385	343.351	26.0346	218.188	0.214718	0.544201	-0.353765	152	33	1601	48.5152	59.598	1.806	0.983425	0.176548	50.8414	40.0944	1.26804	43728.8	17274	2.53148	27.3135	10.7895	2.53148	0.00424168	184	255	71	214.031	211	184.035	24.047	0.055382
CP09232018001E11_ICA09242018EXP001_C10000_FLD025_EX-Brightfield_EM-dsRed_794_265.tif	Parental cells	28.5	19.5	0	255	255	142.926	110	32.9258	72.7694	0.28537	-0.243635	-1.08257	0	1044.72	1044.72	372.686	63.2543	309.432	222.315	0.2128	0.601043	-0.282388	156	31	870	28.0645	11.6569	0.376028	1.09241	0.0124289	40.6491	27.2507	1.49167	16474.6	8804.49	1.87116	18.9363	10.1201	1.87116	0.00768844	190	255	65	217.62	218	190.032	22.9023	0.0268591
CP09232018001E11_ICA09242018EXP001_C10000_FLD025_EX-Brightfield_EM-dsRed_801_1441.tif	Parental cells	21.5	24.5	0	255	255	142.097	101	41.0973	73.1281	0.286777	-0.217151	-1.1287	0	1018	1018	362.575	125.262	237.313	217.462	0.213617	0.650459	-0.152649	141	18	947	52.6111	211.907	11.7726	0.943603	3.77337	37.5949	32.0724	1.17219	25002.2	12183.7	2.0521	26.4015	12.8656	2.0521	0.00453142	179	255	76	211.444	213	179.037	26.4441	-0.00161197
CP09232018001E11_ICA09242018EXP001_C10000_FLD025_EX-Brightfield_EM-dsRed_805_1046.tif	Parental cells	24	25.5	0	255	255	141.837	181	-39.1634	72.7509	0.285298	-0.244753	-1.13719	0	1001.14	1001.14	366.792	279.616	87.1759	218.081	0.217832	0.552119	-0.391941	140	22	1116	50.7273	32.9706	1.49866	0.882563	0.0775137	38.8859	36.5412	1.06417	30950	16012.6	1.93286	27.733	14.3482	1.93286	0.00243461	181	255	74	210.264	211	181.036	25.0355	0.133918
CP09232018001E11_ICA09242018EXP001_C10000_FLD025_EX-Brightfield_EM-dsRed_820_1447.tif	Parental cells	22.5	24.5	0	255	255	142.781	109	33.7814	71.9763	0.28226	-0.251253	-1.07946	0	1020.12	1020.12	358.06	201.235	156.825	213.646	0.209432	0.580256	-0.275674	154	22	884	40.1818	35.4558	1.61163	0.951246	0.113165	36.9609	30.4523	1.21373	21952.6	16162.3	1.35826	24.8333	18.2832	1.35826	0.00301623	187	255	68	215.531	215	187.033	23.1732	0.0249136
CP09232018001E11_ICA09242018EXP001_C10000_FLD025_EX-Brightfield_EM-dsRed_901_1498.tif	Parental cells	24	23.5	0	255	255	143.656	152	-8.34441	73.5177	0.288305	-0.249147	-1.13329	0	1054.83	1054.83	401.483	191.599	209.883	220.48	0.20902	0.475126	-0.521175	153	21	909	43.2857	11.8995	0.566643	1.01684	0.0123961	34.5609	33.488	1.03204	23749.6	12233.4	1.94137	26.1272	13.4581	1.94137	0.0046425	195	255	60	218.46	224	195.029	21.6289	0.165205
CP09232018001E11_ICA09242018EXP001_C10000_FLD025_EX-Brightfield_EM-dsRed_952_484.tif	Parental cells	30	29.5	0	255	255	145.438	132	13.4381	72.726	0.2852	-0.277799	-1.08002	0	994.63	994.63	370.325	281.682	88.643	212.168	0.213313	0.46453	-0.45881	133	23	1713	74.4783	4.24264	0.184463	0.817349	0.000836	46.8463	46.5578	1.0062	54809.8	21314	2.57154	31.9964	12.4425	2.57154	0.00298399	178	255	77	210.104	215	178.038	27.6083	0.0388096
CP09232018001E11_ICA09242018EXP001_C10000_FLD025_EX-Brightfield_EM-dsRed_954_101.tif	Parental cells	25.5	19	0	255	255	141.773	158	-16.227	72.9603	0.286119	-0.225042	-1.13104	0	1014.13	1014.13	352.142	172.322	179.82	212.871	0.209906	0.684373	-0.0556305	118	12	1052	87.6667	225.179	18.7649	0.782404	3.83556	40.8578	32.7832	1.2463	33999.9	21884.1	1.55364	32.3193	20.8024	1.55364	0.00282345	158	255	97	200.181	193	158.047	33.0289	-0.00315906
CP09232018001E11_ICA09242018EXP001_C10000_FLD025_EX-Brightfield_EM-dsRed_972_752.tif	Parental cells	35	16	0	255	255	144.505	139	5.50491	73.3676	0.287716	-0.281365	-1.09177	0	1062.12	1062.12	348.519	64.3081	284.21	226.871	0.213602	0.682312	-0.277932	140	20	1017	50.85	97.8822	4.89411	1.12225	0.749682	53.7736	24.0803	2.23309	22491.8	10944.5	2.05508	22.1158	10.7615	2.05508	0.0047864	185	255	70	213.03	217	185.034	25.3249	0.140006
CP09232018001B03_ICA09242018EXP001_C10000_FLD001_EX-Brightfield_EM-dsRed_158_1929.tif	PSMA2	22.5	28.5	0	255	255	136.444	146	-9.55594	73.5039	0.288251	-0.132218	-1.19195	0	1018	1018	360.572	224.676	135.896	213.027	0.20926	0.592494	-0.277975	147	22	1099	49.9545	66.7696	3.03498	0.978781	0.322812	44.0004	31.8018	1.38358	24251	11269.1	2.15198	22.0664	10.254	2.15198	0.00553675	171	255	84	208.718	211	171.041	27.3706	0.0272127
CP09232018001B03_ICA09242018EXP001_C10000_FLD001_EX-Brightfield_EM-dsRed_1670_1023.tif	PSMA2	28.5	22	0	255	255	135.848	126	9.84809	73.6027	0.288638	-0.134974	-1.18208	0	1087.3	1087.3	360.254	324.915	35.3392	221.812	0.204003	0.732704	0.076887	127	11	1273	115.727	53.4558	4.85962	0.758996	0.178629	46.4063	34.927	1.32866	42967.3	27230.6	1.57791	33.7528	21.3909	1.57791	0.00121521	149	255	106	198.695	193	149.052	33.6055	-0.0611888
CP09232018001B03_ICA09242018EXP001_C10000_FLD001_EX-Brightfield_EM-dsRed_1711_979.tif	PSMA2	30	24	0	255	255	135.785	134	1.78507	73.7058	0.289043	-0.121805	-1.18688	1.41421	1015.12	1013.7	323.075	221.182	101.893	199.79	0.19709	0.722937	0.0709645	135	13	1367	105.154	2.82843	0.217571	0.951924	0.000466	49.7939	34.9545	1.42453	60585.7	42406.2	1.4287	44.3202	31.0214	1.4287	0.00118119	157	255	98	202.733	199	157.048	31.448	-0.029837
CP09232018001B03_ICA09242018EXP001_C10000_FLD001_EX-Brightfield_EM-dsRed_1869_1350.tif	PSMA2	20	23.5	0	255	255	134.357	130	4.35745	73.5169	0.288301	-0.112672	-1.19105	0	1019	1019	307.563	185.093	122.47	209.794	0.205882	0.885498	0.417086	131	8	919	114.875	4.24264	0.53033	0.747861	0.00155864	36.2731	32.2582	1.12446	28153.5	24086	1.16887	30.6349	26.2089	1.16887	0.00205242	151	255	104	199.385	203	151.051	32.6754	-0.0149313
CP09232018001B03_ICA09242018EXP001_C10000_FLD001_EX-Brightfield_EM-dsRed_367_640.tif	PSMA2	23	24	0	255	255	133.131	119	14.1313	72.9245	0.285979	-0.0884969	-1.17286	0	960.469	960.469	315.129	136.942	178.188	203.069	0.211427	0.654916	-0.213487	120	10	1178	117.8	9.65686	0.965685	0.749763	0.00629965	40.7726	36.7864	1.10836	34119.9	22189.5	1.53765	28.9642	18.8366	1.53766	0.0020605	133	255	122	192.025	191	150.948	36.8487	-0.0283947
CP09232018001B03_ICA09242018EXP001_C10000_FLD001_EX-Brightfield_EM-dsRed_384_585.tif	PSMA2	24	22.5	0	255	255	134.78	102	32.7796	73.391	0.287808	-0.100879	-1.18197	0	1019	1019	335.223	117.424	217.799	209.643	0.205733	0.729276	0.0177403	124	12	1119	93.25	2.82843	0.235702	0.796097	0.000569	38.8369	36.6856	1.05864	32615.9	21631.3	1.50781	29.1473	19.3309	1.50781	0.00217766	143	255	112	196.139	195	143.055	35.2649	-0.0237045
CP09232018001B03_ICA09242018EXP001_C10000_FLD001_EX-Brightfield_EM-dsRed_624_1933.tif	PSMA2	29.5	19	0	255	255	133.838	150	-16.1619	73.1977	0.28705	-0.100005	-1.17924	1.41421	1042.3	1040.89	345.387	206.745	138.642	219.768	0.211136	0.841714	0.278515	132	14	1089	77.7857	17.3137	1.23669	1.00595	0.021905	47.1576	29.4027	1.60385	29523.5	18283.6	1.61475	27.1107	16.7894	1.61475	0.00315627	150	255	105	198.997	196	150.051	32.7503	-0.00889284
CP09232018001B03_ICA09242018EXP001_C10000_FLD001_EX-Brightfield_EM-dsRed_646_1894.tif	PSMA2	26.5	22	0	255	255	133.916	129	4.91552	73.6857	0.288964	-0.111185	-1.19264	0	1005	1005	327.174	229.658	97.5158	210.153	0.209108	0.801704	0.28861	130	12	1153	96.0833	6.24264	0.52022	0.826974	0.00268966	43.2878	33.9136	1.27642	42044.1	30443.3	1.38106	36.465	26.4036	1.38106	0.00157902	148	255	107	198.391	199	182.045	33.3822	-0.0649847
CP09232018001B03_ICA09242018EXP001_C10000_FLD001_EX-Brightfield_EM-dsRed_656_1902.tif	PSMA2	23	26	0	255	255	134.894	137	-2.10577	73.4888	0.288191	-0.128946	-1.18313	0	1017	1017	334.037	284.046	49.9907	216.723	0.2131	0.815444	0.268003	138	14	1110	79.2857	146.894	10.4925	0.943024	1.54696	40.9541	34.5093	1.18676	30994.9	13895.3	2.23061	27.9234	12.5182	2.23061	0.00296294	156	255	99	202.756	209	178.016	30.6033	-0.0472547
CP09232018001B03_ICA09242018EXP001_C10000_FLD001_EX-Brightfield_EM-dsRed_67_1031.tif	PSMA2	27	26.5	0	255	255	141.017	154	-12.9825	73.4465	0.288026	-0.224549	-1.14176	0	1001.22	1001.22	381.27	346.125	35.1453	208.986	0.208731	0.443954	-0.396498	155	29	1128	38.8966	78.5685	2.70926	1.08216	0.43549	39.5211	36.3405	1.08752	29253.6	12307.3	2.37693	25.934	10.9107	2.37693	0.00483007	189	255	66	216.43	215	189.032	22.7628	0.0530285
CP09232018001B03_ICA09242018EXP001_C10000_FLD001_EX-Brightfield_EM-dsRed_967_1288.tif	PSMA2	25	29.5	0	255	255	137.398	162	-24.6017	73.3757	0.287748	-0.16484	-1.18218	0	1059.25	1059.25	381.964	258.606	123.358	226.486	0.213817	0.622628	-0.215253	133	21	1419	67.5714	22.7279	1.08228	0.843114	0.0289686	45.2795	39.9016	1.13478	53422.8	19255.6	2.7744	37.6482	13.5698	2.7744	0.00322994	162	255	93	203.382	209	162.045	30.1842	-0.0192636
CP09232018001B03_ICA09242018EXP001_C10000_FLD002_EX-Brightfield_EM-dsRed_1005_1191.tif	PSMA2	27.5	26.5	0	255	255	138.495	158	-19.505	73.8173	0.28948	-0.162295	-1.19329	4	1077.63	1073.63	374.599	362.576	12.0225	215.589	0.200804	0.624825	-0.0806097	124	12	1509	125.75	562.708	46.8923	0.756653	16.6981	45.5221	42.2063	1.07856	55479.4	41113.2	1.34943	36.7657	27.2453	1.34943	0.00125841	158	255	97	200.79	211	158.047	32.6123	0.0210487
CP09232018001B03_ICA09242018EXP001_C10000_FLD002_EX-Brightfield_EM-dsRed_1489_863.tif	PSMA2	29.5	22.5	0	255	255	134.733	134	0.73258	73.315	0.28751	-0.106032	-1.1904	1.41421	1030.97	1029.56	340.085	212.554	127.531	210.675	0.204627	0.729901	0.012012	135	16	1263	78.9375	100.569	6.28553	0.893886	0.637252	47.2201	34.0555	1.38656	35739.6	17314.5	2.06414	28.2974	13.709	2.06414	0.00308704	153	255	102	201.241	206	172.991	31.8273	-0.0495881
CP09232018001B03_ICA09242018EXP001_C10000_FLD002_EX-Brightfield_EM-dsRed_151_1241.tif	PSMA2	20.5	19	0	255	255	133.58	83	50.5802	73.3478	0.287638	-0.103606	-1.17661	4.24264	1019	1014.76	350.708	438.289	-87.5817	209.476	0.20643	0.662241	0.125137	137	13	726	55.8462	25.8995	1.99227	0.954597	0.0735252	31.8385	29.0332	1.09662	14988.3	7036.4	2.13011	20.645	9.69202	2.13011	0.00742337	153	255	102	201.124	198	153.05	31.536	-0.0281836
CP09232018001B03_ICA09242018EXP001_C10000_FLD002_EX-Brightfield_EM-dsRed_1568_801.tif	PSMA2	20.5	35	0	255	255	132.817	133	-0.183275	73.5518	0.288438	-0.0909877	-1.18883	2.82843	1014.01	1011.18	297.473	143.051	154.422	195.527	0.193366	0.831614	0.314325	134	16	1373	85.8125	62.1838	3.88649	1.07467	0.224116	55.2443	31.6441	1.7458	55081.4	35523.2	1.55058	40.1176	25.8727	1.55058	0.00174884	149	255	106	199.108	201	149.052	32.6846	-0.00501494
CP09232018001B03_ICA09242018EXP001_C10000_FLD002_EX-Brightfield_EM-dsRed_1612_482.tif	PSMA2	28.5	22.5	0	255	255	136.79	120	16.7903	73.3287	0.287564	-0.156175	-1.16754	0	1018.17	1018.17	358.327	240.621	117.706	211.728	0.207951	0.596754	-0.148972	121	15	1362	90.8	102.468	6.8312	0.784266	0.613465	46.2248	37.5156	1.23215	36064.3	23414.1	1.54028	26.479	17.191	1.54028	0.00355869	146	255	109	196.479	193	146.053	34.7933	-0.0399221
CP09232018001B03_ICA09242018EXP001_C10000_FLD002_EX-Brightfield_EM-dsRed_174_1223.tif	PSMA2	19	24	0	255	255	132.865	92	40.8651	73.003	0.286286	-0.0929083	-1.17025	5.09902	1007.18	1002.08	299.712	191.032	108.679	193.224	0.192823	0.726245	0.0872949	124	8	946	118.25	36.9706	4.62132	0.941626	0.114977	36.9141	32.6294	1.13132	29806.7	24825.3	1.20066	31.5081	26.2424	1.20066	0.00164687	139	255	116	193.692	192	139.057	35.5513	-0.00653924
CP09232018001B03_ICA09242018EXP001_C10000_FLD002_EX-Brightfield_EM-dsRed_1834_795.tif	PSMA2	25	21	0	255	255	133.947	145	-11.0533	73.1055	0.286688	-0.108126	-1.17412	0	1014.1	1014.1	329.894	227.776	102.119	204.906	0.202058	0.83535	0.492605	146	20	907	45.35	17.8995	0.894975	0.904276	0.0281102	40.5195	28.5005	1.42171	16029.2	11435.3	1.40173	17.6727	12.6078	1.40173	0.00452125	161	255	94	205.054	201	161.046	29.2305	-0.0141077
CP09232018001B03_ICA09242018EXP001_C10000_FLD002_EX-Brightfield_EM-dsRed_206_782.tif	PSMA2	28.5	27	0	255	255	135.682	140	-4.31839	73.873	0.289698	-0.16298	-1.18618	0	1013.02	1013.02	336.813	172.135	164.678	221.214	0.21837	0.677233	-0.242444	141	17	1392	81.8824	496.541	29.2083	0.947814	14.0949	44.5759	39.7603	1.12112	46606	26573.3	1.75387	33.4813	19.09	1.75387	0.0016182	165	255	90	205.129	205	165.044	28.7521	0.0121182
CP09232018001B03_ICA09242018EXP001_C10000_FLD002_EX-Brightfield_EM-dsRed_818_585.tif	PSMA2	21	23.5	0	255	255	133.529	171	-37.4706	73.9454	0.289982	-0.0926655	-1.21392	4.47214	1060.71	1056.23	323.842	43.6683	280.173	212.446	0.201135	0.802536	0.242488	136	9	926	102.889	180.309	20.0343	0.882227	2.79391	36.9511	31.9076	1.15807	32262.5	12104.7	2.66528	34.8407	13.0721	2.66528	0.00366832	151	255	104	201.597	205	170.977	31.6661	-0.087661
CP09232018001B03_ICA09242018EXP001_C10000_FLD002_EX-Brightfield_EM-dsRed_92_1377.tif	PSMA2	24.5	23.5	0	255	255	134.474	132	2.47416	73.6832	0.288954	-0.111385	-1.20272	0	998.249	998.249	370.503	310.003	60.5001	211.115	0.211486	0.498298	-0.403975	133	13	1111	85.4615	9.89949	0.7615	0.931716	0.00701944	38.7713	36.4849	1.06267	37636.6	33766.8	1.1146	33.8763	30.3932	1.1146	0.00159188	153	255	102	200.619	194	174.985	31.9739	-0.0353777
CP09232018001B03_ICA09242018EXP001_C10000_FLD003_EX-Brightfield_EM-dsRed_1132_556.tif	PSMA2	29.5	25	0	255	255	135.709	110	25.7095	73.1091	0.286703	-0.13568	-1.17065	0	1022.67	1022.67	342.388	321.581	20.8073	206.414	0.201839	0.575572	-0.309918	134	18	1413	78.5	13.3137	0.73965	0.910159	0.00998266	45.8295	39.2561	1.16745	46863.4	35072.7	1.33618	33.1659	24.8215	1.33618	0.00213594	155	255	100	201.541	198	178.021	31.2998	-0.039242
CP09232018001B03_ICA09242018EXP001_C10000_FLD003_EX-Brightfield_EM-dsRed_1253_1110.tif	PSMA2	22.5	24.5	0	255	255	135.754	158	-22.2458	73.3391	0.287604	-0.143707	-1.16543	4.47214	1020.19	1015.72	380.561	466.703	-86.1414	221.504	0.218076	0.543453	-0.370224	133	13	1061	81.6154	86.9117	6.68551	0.880094	0.566541	38.7925	34.8239	1.11396	26670.4	15192.8	1.75546	25.137	14.3193	1.75546	0.00384709	158	255	97	201.5	197	158.047	31.2431	0.0185186
CP09232018001B03_ICA09242018EXP001_C10000_FLD003_EX-Brightfield_EM-dsRed_1736_1545.tif	PSMA2	28.5	23.5	0	255	255	134.604	110	24.604	73.5331	0.288365	-0.123126	-1.18772	0	1020.2	1020.2	309.854	125.532	184.322	208.024	0.203906	0.902268	0.487994	133	14	1290	92.1429	22.4853	1.60609	0.858373	0.0311887	43.1181	38.0925	1.13193	34762	24431.3	1.42284	26.9473	18.939	1.42284	0.00314114	153	255	102	200.558	207	175.982	31.8052	-0.0127551
CP09232018001B03_ICA09242018EXP001_C10000_FLD003_EX-Brightfield_EM-dsRed_1993_1448.tif	PSMA2	22	27	0	255	255	138.248	142	-3.75168	73.5331	0.288365	-0.165759	-1.16715	0	1019	1019	334.223	97.5215	236.702	221.495	0.217365	0.903586	0.313015	143	14	1051	75.0714	55.3553	3.95395	0.914667	0.23201	40.6172	32.946	1.23284	27804.8	20797.9	1.33691	26.4556	19.7886	1.33691	0.00255955	173	255	82	208.86	217	173.04	27.5012	0.0202148
CP09232018001B03_ICA09242018EXP001_C10000_FLD003_EX-Brightfield_EM-dsRed_213_462.tif	PSMA2	27.5	23.5	0	255	255	135.264	188	-52.7358	73.6245	0.288724	-0.140021	-1.1914	0	1030.78	1030.78	327.038	134.887	192.151	223.64	0.216963	0.788366	-0.107134	141	19	1161	61.1053	68.7696	3.61945	0.952218	0.324153	44.4852	33.2297	1.33872	22751.1	13171.7	1.72727	19.5961	11.3452	1.72727	0.00418832	164	255	91	205.29	204	187.973	28.6296	-0.0173532
CP09232018001B03_ICA09242018EXP001_C10000_FLD003_EX-Brightfield_EM-dsRed_218_1155.tif	PSMA2	24	24	0	255	255	137.719	129	8.71875	73.4098	0.287882	-0.155553	-1.16212	0	997.422	997.422	372.931	208.446	164.485	210.647	0.211192	0.491826	-0.439881	130	12	1136	94.6667	5.65685	0.471405	0.814007	0.00224162	40.5099	35.7049	1.13458	36881.2	28810.8	1.28012	32.4658	25.3616	1.28012	0.00249222	158	255	97	202.077	206	158.047	31.9169	-0.0165357
CP09232018001B03_ICA09242018EXP001_C10000_FLD003_EX-Brightfield_EM-dsRed_264_521.tif	PSMA2	27	22	0	255	255	133.957	134	-0.0425084	73.1588	0.286897	-0.105862	-1.17595	1.41421	1009.8	1008.38	333.916	172.761	161.156	200.184	0.19852	0.61686	-0.0952252	135	13	1124	86.4615	29.5563	2.27357	0.872072	0.061848	42.6132	33.584	1.26885	37580	24654.7	1.52426	33.4342	21.9348	1.52426	0.00181048	152	255	103	200.488	200	152.05	31.8657	-0.0242616
CP09232018001B03_ICA09242018EXP001_C10000_FLD003_EX-Brightfield_EM-dsRed_551_1299.tif	PSMA2	19	20	0	255	255	133.511	165	-31.4895	73.5323	0.288362	-0.105007	-1.19194	0	1049.36	1049.36	372.042	182.407	189.634	221.584	0.211162	0.619629	-0.12793	129	8	757	94.625	4.24264	0.53033	0.86315	0.0018922	32.3	29.8403	1.08243	23217.1	18741.5	1.23881	30.6699	24.7576	1.23881	0.0023362	145	255	110	197.506	196	165.054	33.5765	-0.0487884
CP09232018001B03_ICA09242018EXP001_C10000_FLD003_EX-Brightfield_EM-dsRed_624_942.tif	PSMA2	29	23	0	255	255	137.332	120	17.3321	72.4154	0.283982	-0.152507	-1.1351	0	1024.98	1024.98	374.835	210.2	164.634	217.883	0.212573	0.52408	-0.397788	121	18	1405	78.0556	36.0416	2.00231	0.794173	0.0735737	48.2745	37.0568	1.30272	49878.4	31359.3	1.59055	35.5007	22.3198	1.59055	0.00213239	149	255	106	196.815	195	149.052	34.1946	0.0194342
CP09232018001B03_ICA09242018EXP001_C10000_FLD003_EX-Brightfield_EM-dsRed_692_15.tif	PSMA2	36	20.5	0	255	255	135.101	160	-24.8987	73.9198	0.289882	-0.152755	-1.19549	0	1017.01	1017.01	305.212	65.5496	239.662	224.809	0.221049	0.927012	0.280711	134	23	1413	61.4348	26.4853	1.15153	1.0462	0.0395055	57.1384	31.4865	1.81469	34765.3	14736.6	2.35912	24.6039	10.4293	2.35912	0.00486422	160	255	95	201.95	201	160.046	30.3063	0.0135933
CP09232018001B03_ICA09242018EXP001_C10000_FLD003_EX-Brightfield_EM-dsRed_731_1849.tif	PSMA2	25.5	27	0	255	255	131.777	104	27.7767	73.4005	0.287845	-0.0681998	-1.18236	0	1016	1016	331.413	180.578	150.835	211.839	0.208503	0.857977	0.320414	130	11	1363	123.909	88.3259	8.02963	0.867797	0.455481	43.5919	39.8108	1.09498	38102.1	27419.1	1.38962	27.9546	20.1167	1.38962	0.00252239	141	255	114	195.813	192	141.056	34.7692	-0.0193658
CP09232018001B03_ICA09242018EXP001_C10000_FLD004_EX-Brightfield_EM-dsRed_1172_1129.tif	PSMA2	31	24	0	255	255	133.941	152	-18.0595	73.5409	0.288396	-0.114078	-1.20077	0	1018	1018	332.301	153.098	179.204	220.068	0.216177	0.709083	-0.125434	132	17	1447	85.1176	32.9706	1.93944	0.833813	0.0597825	49.7389	37.041	1.34281	37586.1	27088.6	1.38752	25.9752	18.7205	1.38752	0.00338498	152	255	103	199.591	203	152.05	31.9545	-0.0135219
CP09232018001B03_ICA09242018EXP001_C10000_FLD004_EX-Brightfield_EM-dsRed_1280_1983.tif	PSMA2	25.5	24	0	255	255	134.42	96	38.4195	73.2648	0.287313	-0.107349	-1.17296	0	1008.1	1008.1	345.45	139.795	205.655	201.267	0.199651	0.585406	-0.115877	135	16	1159	72.4375	462.642	28.9151	0.917362	14.6959	40.4082	36.5194	1.10648	36720	28678.4	1.28041	31.6825	24.7441	1.28041	0.00210607	155	255	100	201.092	202	155.049	31.7049	0.0142451
CP09232018001B03_ICA09242018EXP001_C10000_FLD004_EX-Brightfield_EM-dsRed_12_1200.tif	PSMA2	27	25.5	0	255	255	134.114	140	-5.88635	72.824	0.285584	-0.0985599	-1.17594	4	1001.11	997.112	377.31	301.965	75.3452	214.937	0.21556	0.524934	-0.265647	141	16	1238	77.375	132.51	8.28186	0.877798	1.12866	41.5556	37.9316	1.09554	27508.8	12862	2.13876	22.2203	10.3894	2.13876	0.00478249	158	255	97	203.132	201	158.047	30.2509	0.000843
CP09232018001B03_ICA09242018EXP001_C10000_FLD004_EX-Brightfield_EM-dsRed_1406_1056.tif	PSMA2	25	18	0	255	255	136.477	125	11.4772	73.6886	0.288975	-0.167511	-1.15966	1.41421	1050.3	1048.89	379.533	175.546	203.986	225.961	0.215429	0.570899	-0.285492	126	11	917	83.3636	2.82843	0.25713	0.859354	0.000694	40.5468	28.7954	1.4081	27767.5	18122.8	1.53219	30.2808	19.7631	1.53219	0.00250438	154	255	101	199.117	198	154.049	32.8231	0.0085524
CP09232018001B03_ICA09242018EXP001_C10000_FLD004_EX-Brightfield_EM-dsRed_1413_1656.tif	PSMA2	21	26	0	255	255	137.994	159	-21.006	72.7536	0.285308	-0.171914	-1.15322	0	1020.01	1020.01	335.649	81.6803	253.969	215.722	0.21149	0.820449	0.185634	127	11	1105	100.455	13.3137	1.21034	0.841199	0.0127652	40.7595	34.5178	1.18083	34974.7	28777.1	1.21537	31.6513	26.0426	1.21537	0.00225019	159	255	96	200.44	205	159.047	31.6573	0.0664668
CP09232018001B03_ICA09242018EXP001_C10000_FLD004_EX-Brightfield_EM-dsRed_1426_650.tif	PSMA2	33	23	0	255	255	134.204	147	-12.7961	74.0187	0.290269	-0.126244	-1.20378	0	1020	1020	308.411	105.586	202.824	211.949	0.207793	0.816068	0.117541	124	13	1572	120.923	26.3848	2.0296	0.927019	0.0352407	52.4954	38.1278	1.37683	55235.1	32083.3	1.72162	35.1368	20.4092	1.72162	0.00210213	147	255	108	196.363	202	147.053	34.1991	-0.00332339
CP09232018001B03_ICA09242018EXP001_C10000_FLD004_EX-Brightfield_EM-dsRed_1480_1146.tif	PSMA2	21.5	20.5	0	255	255	139.853	123	16.8531	73.3665	0.287712	-0.166135	-1.16349	0	1071.17	1071.17	392.868	240.595	152.273	225.854	0.210848	0.604221	-0.240402	124	9	909	101	275.605	30.6228	0.816903	6.64968	34.7675	33.289	1.04441	27849.7	12269.8	2.26978	30.6377	13.4981	2.26978	0.00390106	157	255	98	201.715	214	157.048	32.9769	-0.0469598
CP09232018001B03_ICA09242018EXP001_C10000_FLD004_EX-Brightfield_EM-dsRed_1490_925.tif	PSMA2	28	20	0	255	255	138.908	124	14.908	73.0148	0.286333	-0.170955	-1.13934	0	1060.63	1060.63	402.038	171.938	230.1	227.175	0.214189	0.543638	-0.410511	125	11	1146	104.182	4.24264	0.385695	0.821043	0.00124991	45.3394	32.1825	1.40882	42512.2	24383.1	1.74351	37.0962	21.2767	1.74351	0.00160668	154	255	101	200.609	208	154.049	33.128	-0.0697424
CP09232018001B03_ICA09242018EXP001_C10000_FLD004_EX-Brightfield_EM-dsRed_1646_1834.tif	PSMA2	26.5	28	0	255	255	134.458	160	-25.5421	73.4437	0.288015	-0.114593	-1.18127	0	1080.46	1080.46	349.723	394.621	-44.8979	209.794	0.194171	0.62915	0.0339362	140	17	1348	79.2941	421.387	24.7875	0.960501	10.4824	43.7186	39.2585	1.11361	39575.9	30314.2	1.30552	29.359	22.4883	1.30552	0.00258054	160	255	95	203.634	207	160.046	30.0543	0.00141428
CP09232018001B03_ICA09242018EXP001_C10000_FLD004_EX-Brightfield_EM-dsRed_1899_665.tif	PSMA2	26.5	29	0	255	255	132.96	155	-22.04	74.0422	0.290362	-0.0965252	-1.2172	0	1013.15	1013.15	325.079	211.732	113.348	211.285	0.208544	0.62158	-0.308624	137	11	1432	130.182	48.2843	4.38948	0.838539	0.129556	46.7133	39.0312	1.19682	43201.3	24047.9	1.79647	30.1685	16.7932	1.79647	0.00243828	155	255	100	201.585	202	155.049	30.9861	-0.00331857
CP09232018001B03_ICA09242018EXP001_C10000_FLD004_EX-Brightfield_EM-dsRed_1919_1812.tif	PSMA2	26	26	0	255	255	132.885	169	-36.1154	73.5386	0.288387	-0.0938952	-1.18214	0	1014.87	1014.87	326.481	176.413	150.069	217.276	0.214093	0.871846	0.376391	135	14	1276	91.1429	77.2548	5.5182	0.811579	0.372212	43.7461	37.1382	1.17793	43763.8	19396.2	2.25631	34.2977	15.2007	2.25631	0.00297278	151	255	104	200.082	196	169.045	32.0121	-0.0153218
CP09232018001B03_ICA09242018EXP001_C10000_FLD004_EX-Brightfield_EM-dsRed_1964_1568.tif	PSMA2	25	24	0	255	255	135.181	144	-8.81917	74.1489	0.29078	-0.130616	-1.21414	0	1047.98	1047.98	341.68	182.168	159.512	221.107	0.210984	0.760151	-0.0465379	145	14	1048	74.8571	45.9411	3.28151	0.959559	0.160263	38.3194	34.8219	1.10044	25076.5	13334.6	1.88056	23.9279	12.7239	1.88056	0.00324836	168	255	87	207.302	208	168.043	27.7822	-0.0231657
CP09232018001B03_ICA09242018EXP001_C10000_FLD004_EX-Brightfield_EM-dsRed_698_238.tif	PSMA2	28.5	23.5	0	255	255	137.559	127	10.5592	73.2648	0.287313	-0.171514	-1.15826	0	1038.9	1038.9	384.57	213.056	171.514	217.243	0.209109	0.566028	-0.274656	128	18	1345	74.7222	2.82843	0.157135	0.731124	0.000473	45.6838	37.4861	1.21869	45099.2	35942.8	1.25475	33.531	26.7232	1.25475	0.00250872	157	255	98	200.772	204	157.048	31.9458	-0.00503594
CP09232018001B03_ICA09242018EXP001_C10000_FLD004_EX-Brightfield_EM-dsRed_700_1841.tif	PSMA2	26	24	0	255	255	133.954	176	-42.0461	73.6428	0.288795	-0.105385	-1.18981	0	1020.24	1020.24	333.242	141.478	191.763	211.511	0.207316	0.718988	0.153036	140	14	1136	81.1429	87.9828	6.28448	0.8273	0.542259	39.1775	36.9191	1.06117	30540.1	16963.1	1.80038	26.8839	14.9323	1.80038	0.00317483	156	255	99	203.133	204	175.984	30.6474	-0.0459362
CP09232018001B03_ICA09242018EXP001_C10000_FLD005_EX-Brightfield_EM-dsRed_1157_648.tif	PSMA2	28	26	0	255	255	140.878	133	7.87843	73.3271	0.287557	-0.227171	-1.12521	0	1017.02	1017.02	322.622	125.142	197.48	206.93	0.203466	0.750956	0.154729	134	24	1395	58.125	5.65685	0.235702	0.953513	0.00182543	46.8026	37.9502	1.23326	59941	31142.7	1.92472	42.9685	22.3245	1.92472	0.00205438	172	255	83	206.792	201	172.041	28.5534	0.0653996
CP09232018001B03_ICA09242018EXP001_C10000_FLD005_EX-Brightfield_EM-dsRed_1265_1228.tif	PSMA2	21	24	0	255	255	138.398	173	-34.6022	73.6927	0.288991	-0.173146	-1.19865	0	1048.35	1048.35	361.925	235.469	126.456	220.749	0.210569	0.671301	-0.160846	140	19	918	48.3158	4.82843	0.254128	0.893159	0.00202097	36.3102	32.1903	1.12799	21633.8	16339.7	1.324	23.5662	17.7992	1.324	0.00478139	173	255	82	207.892	200	173.04	27.4425	0.0408309
CP09232018001B03_ICA09242018EXP001_C10000_FLD005_EX-Brightfield_EM-dsRed_1274_704.tif	PSMA2	26	25	0	255	255	142.035	142	0.0353846	73.3455	0.287629	-0.229549	-1.14321	0	1071.42	1071.42	381.754	295.059	86.6955	215.934	0.20154	0.486062	-0.349505	143	27	1151	42.6296	2.82843	0.104757	0.873123	0.000553	40.1284	36.5202	1.0988	35479.4	18725.7	1.89469	30.8248	16.2691	1.89469	0.00245105	183	255	72	212.333	213	183.035	25.1652	0.09706
CP09232018001B03_ICA09242018EXP001_C10000_FLD005_EX-Brightfield_EM-dsRed_1284_774.tif	PSMA2	25	23.5	0	255	255	136.623	134	2.6234	73.1808	0.286983	-0.128929	-1.16892	0	1015.14	1015.14	334.2	124.909	209.291	215.643	0.212428	0.731282	-0.00284279	135	11	1115	101.364	7.07107	0.642824	0.811978	0.0035685	38.4216	36.9496	1.03984	27845.2	18963.8	1.46833	24.9733	17.0079	1.46833	0.00403906	158	255	97	203.079	203	158.047	31.2624	-0.0629125
CP09232018001B03_ICA09242018EXP001_C10000_FLD005_EX-Brightfield_EM-dsRed_1317_1513.tif	PSMA2	26	28.5	0	255	255	136.724	140	-3.27632	73.5222	0.288323	-0.148569	-1.18264	0	1038.62	1038.62	353.563	192.712	160.851	220.6	0.212398	0.596322	-0.306638	141	19	1333	70.1579	57.3553	3.0187	0.920168	0.196385	44.4854	38.1525	1.16599	41623	31209.4	1.33367	31.225	23.4129	1.33367	0.00195925	168	255	87	206.517	210	168.043	28.4722	-0.00228656
CP09232018001B03_ICA09242018EXP001_C10000_FLD005_EX-Brightfield_EM-dsRed_1337_1518.tif	PSMA2	22	21.5	0	255	255	138.116	167	-28.8837	73.7206	0.2891	-0.153321	-1.18902	0	1074.8	1074.8	378.226	325.38	52.8457	222.782	0.207277	0.594264	-0.28969	135	9	898	99.7778	11.0711	1.23012	0.847548	0.0108616	35.7498	31.9825	1.11779	28653	22530.8	1.27172	31.9076	25.09	1.27172	0.00249752	167	255	88	205.409	214	167.043	29.6855	0.0345976
CP09232018001B03_ICA09242018EXP001_C10000_FLD005_EX-Brightfield_EM-dsRed_1393_1514.tif	PSMA2	19.5	24.5	0	255	255	134.965	113	21.9649	72.7375	0.285245	-0.118815	-1.16334	0	989.389	989.389	366.015	291.792	74.2228	216.667	0.218991	0.525604	-0.415943	137	17	893	52.5294	4.82843	0.284025	0.92253	0.00207754	37.5987	30.2405	1.24332	18269.7	10936.1	1.67058	20.4587	12.2465	1.67058	0.0049183	154	255	101	201.68	202	174.98	31.0967	-0.0187467
CP09232018001B03_ICA09242018EXP001_C10000_FLD005_EX-Brightfield_EM-dsRed_13_1802.tif	PSMA2	22	25	0	255	255	134.941	139	-4.05909	73.4361	0.287985	-0.111916	-1.17379	0	1008.07	1008.07	337.409	218.547	118.862	202.61	0.200988	0.600665	-0.184901	140	17	1003	59	2.82843	0.166378	0.942541	0.000635	40.6714	31.3995	1.29529	29412.8	16942.3	1.73606	29.3248	16.8916	1.73606	0.00166846	158	255	97	203.695	208	158.047	30.7604	-0.0473142
CP09232018001B03_ICA09242018EXP001_C10000_FLD005_EX-Brightfield_EM-dsRed_1443_312.tif	PSMA2	27	28.5	0	255	255	139.616	168	-28.3837	73.7104	0.28906	-0.212229	-1.17932	0	1030.11	1030.11	338.73	58.3459	280.384	221.208	0.214743	0.682676	-0.237993	129	17	1527	89.8235	4.24264	0.249567	0.857526	0.000938	45.1012	43.1083	1.04623	45207	38874.9	1.16288	29.6051	25.4584	1.16288	0.00245844	168	255	87	204.436	198	168.043	29.2122	0.0409919
CP09232018001B03_ICA09242018EXP001_C10000_FLD005_EX-Brightfield_EM-dsRed_147_1235.tif	PSMA2	23.5	25.5	0	255	255	140.156	121	19.1556	73.2794	0.28737	-0.201762	-1.16284	0	1067.78	1067.78	361.765	206.465	155.3	222.619	0.208488	0.680049	-0.123857	122	14	1258	89.8571	87.9828	6.28448	0.742901	0.489671	41.4233	38.6675	1.07127	37451.6	17553.9	2.13352	29.7707	13.9538	2.13352	0.00364267	157	255	98	200.87	191	157.048	32.5301	-0.0567535
CP09232018001B03_ICA09242018EXP001_C10000_FLD005_EX-Brightfield_EM-dsRed_1586_975.tif	PSMA2	23	18	0	255	255	135.118	172	-36.8822	74.1233	0.29068	-0.128778	-1.20682	4	1010.35	1006.35	328.205	300.795	27.4101	210.624	0.209295	0.772862	0.0380382	125	9	849	94.3333	2.82843	0.31427	0.814877	0.00075	38.2068	28.2929	1.35041	29209.8	12641	2.31072	34.405	14.8893	2.31072	0.00295984	148	255	107	197.994	193	172.004	33.9096	-0.0594549
CP09232018001B03_ICA09242018EXP001_C10000_FLD005_EX-Brightfield_EM-dsRed_1673_921.tif	PSMA2	24.5	21.5	0	255	255	138.864	138	0.864262	74.3521	0.291577	-0.211918	-1.1701	0	1012.02	1012.02	330.653	49.4149	281.238	215.276	0.21272	0.621696	-0.208585	139	13	964	74.1539	7.65685	0.588989	0.84762	0.00483965	39.0855	31.403	1.24464	28218.9	18833.2	1.49836	29.2727	19.5365	1.49836	0.003833	173	255	82	208.18	201	173.04	27.5756	0.02807
CP09232018001B03_ICA09242018EXP001_C10000_FLD005_EX-Brightfield_EM-dsRed_1732_1789.tif	PSMA2	25	25.5	0	255	255	139.714	159	-19.2859	73.7596	0.289253	-0.208969	-1.17807	0	1025.72	1025.72	338.629	182.305	156.324	221.442	0.215889	0.791167	0.0726972	124	15	1321	88.0667	423.671	28.2447	0.774117	10.813	42.4932	39.5816	1.07356	39898.4	34623.9	1.15234	30.2032	26.2104	1.15234	0.00209482	159	255	96	201.799	195	159.047	31.6173	-0.0653221
CP09232018001B03_ICA09242018EXP001_C10000_FLD005_EX-Brightfield_EM-dsRed_1870_532.tif	PSMA2	24.5	28.5	0	255	255	137.849	136	1.84855	73.2385	0.28721	-0.220634	-1.13948	0	987.247	987.247	321.66	152.329	169.331	215.452	0.218235	0.758972	-0.136034	137	19	1305	68.6842	9.07107	0.477425	0.852332	0.0050176	44.2004	37.5919	1.17579	40444	28209.3	1.43371	30.9916	21.6164	1.43371	0.00234512	168	255	87	204.514	209	168.043	28.5019	0.094484
CP09232018001B03_ICA09242018EXP001_C10000_FLD005_EX-Brightfield_EM-dsRed_323_1508.tif	PSMA2	22.5	24	0	255	255	140.026	143	-2.97361	73.2343	0.287193	-0.178492	-1.15203	0	1060.66	1060.66	392.506	200.945	191.56	216.723	0.204329	0.478296	-0.399369	144	19	948	49.8947	35.2132	1.85333	0.903513	0.104086	37.0567	32.5725	1.13767	22144.7	17561.7	1.26096	23.3593	18.525	1.26096	0.00496751	175	255	80	210.546	204	175.039	27.2227	-0.017999
CP09232018001B03_ICA09242018EXP001_C10000_FLD005_EX-Brightfield_EM-dsRed_446_591.tif	PSMA2	30	22	0	255	255	134.847	141	-6.15303	73.8574	0.289637	-0.122747	-1.19734	1.41421	962.253	960.838	356.775	190.955	165.82	219.927	0.22889	0.490922	-0.587642	142	18	1181	65.6111	46.8701	2.60389	0.91671	0.148024	46.2433	32.517	1.42213	26365.6	17191.5	1.53364	22.3248	14.5567	1.53364	0.00315482	162	255	93	205.142	200	162.045	29.4655	-0.0450158
CP09232018001B03_ICA09242018EXP001_C10000_FLD005_EX-Brightfield_EM-dsRed_482_315.tif	PSMA2	25.5	20	0	255	255	138.761	149	-10.2392	73.7827	0.289344	-0.184549	-1.17605	0	1062.08	1062.08	374.639	230.255	144.384	218.576	0.2058	0.622939	-0.147421	150	23	843	36.6522	11.0711	0.481351	0.99414	0.0115702	37.3736	28.7192	1.30134	15949.5	6250.72	2.55163	18.92	7.41486	2.55163	0.0062688	183	255	72	213.104	209	183.035	24.237	0.0826815
CP09232018001B03_ICA09242018EXP001_C10000_FLD005_EX-Brightfield_EM-dsRed_484_228.tif	PSMA2	29	28	0	255	255	137.073	171	-33.9267	73.3778	0.287756	-0.175287	-1.18494	0	1000.72	1000.72	343.869	173.954	169.916	223.432	0.223271	0.626911	-0.393532	141	24	1463	60.9583	66.8701	2.78625	0.805428	0.243226	46.4472	40.1047	1.15815	32542.9	14486.8	2.24639	22.244	9.90209	2.24639	0.0046607	171	255	84	206.672	213	171.041	27.281	0.0565387
CP09232018001B03_ICA09242018EXP001_C10000_FLD005_EX-Brightfield_EM-dsRed_616_792.tif	PSMA2	25.5	26	0	255	255	134.762	164	-29.2383	74.4112	0.291808	-0.111772	-1.23176	0	952.182	952.182	322.214	79.9684	242.245	208.054	0.218503	0.594186	-0.481795	140	13	1204	92.6154	102.468	7.88216	0.915506	0.69397	40.0204	38.3049	1.04479	36896.9	31913.9	1.15614	30.6453	26.5065	1.15614	0.00174893	164	255	91	205.258	205	164.044	29.4185	-0.0155918
CP09232018001B03_ICA09242018EXP001_C10000_FLD005_EX-Brightfield_EM-dsRed_63_1393.tif	PSMA2	22	31	0	255	255	136.753	121	15.7529	73.5117	0.288281	-0.134212	-1.18078	0	1070.58	1070.58	376.375	244.645	131.73	218.874	0.204443	0.575631	-0.256717	122	11	1433	130.273	526.482	47.862	0.787662	15.3926	50.1476	36.3836	1.3783	59936.3	34596.8	1.73242	41.8258	24.1429	1.73242	0.00177947	145	255	110	197.334	194	145.054	35.076	-0.0871227
CP09232018001B03_ICA09242018EXP001_C10000_FLD005_EX-Brightfield_EM-dsRed_70_1384.tif	PSMA2	28.5	26.5	0	255	255	136.791	122	14.7915	73.048	0.286463	-0.147158	-1.16762	0	1037.89	1037.89	358.738	358.803	-0.065584	217.652	0.209706	0.677237	-0.0506766	123	15	1580	105.333	63.598	4.23987	0.784683	0.203713	46.1636	43.578	1.05933	50148.7	24228.4	2.06983	31.7397	15.3345	2.06983	0.0030306	147	255	108	197.263	194	171.968	34.2499	-0.0397392
CP09232018001B03_ICA09242018EXP001_C10000_FLD005_EX-Brightfield_EM-dsRed_800_763.tif	PSMA2	19.5	18	0	255	255	139.624	156	-16.3761	73.3574	0.287676	-0.178531	-1.19407	0	1069.16	1069.16	413.442	382.141	31.3009	229.403	0.214564	0.378667	-0.561579	123	8	733	91.625	267.363	33.4203	0.761307	7.76045	31.7529	29.3921	1.08032	18472.2	10797.1	1.71085	25.2008	14.73	1.71085	0.00334488	156	255	99	200.945	191	156.048	32.5924	-0.0948627
CP09232018001B03_ICA09242018EXP001_C10000_FLD005_EX-Brightfield_EM-dsRed_843_791.tif	PSMA2	22	20.5	0	255	255	138.104	170	-31.8963	73.2456	0.287238	-0.16765	-1.17426	0	997.062	997.062	387.939	317.424	70.5155	220.824	0.221475	0.49604	-0.474542	139	14	830	59.2857	61.2548	4.37535	0.873906	0.359743	34.9455	30.2411	1.15556	20494.4	10652.8	1.92386	24.692	12.8346	1.92386	0.00351511	170	255	85	206.449	213	170.042	28.3005	0.0655758
CP09232018001B03_ICA09242018EXP001_C10000_FLD006_EX-Brightfield_EM-dsRed_1094_87.tif	PSMA2	31	30	0	255	255	134.005	140	-5.99516	73.3919	0.287811	-0.0995772	-1.1984	0	1013	1013	350.736	243.358	107.377	213.346	0.210607	0.672262	-0.224745	141	26	1682	64.6923	56.5269	2.17411	0.850576	0.151173	48.3002	44.3392	1.08933	36650.7	23484.1	1.56066	21.79	13.962	1.56066	0.00475889	158	255	97	203.408	206	158.047	30.2339	-0.0229775
CP09232018001B03_ICA09242018EXP001_C10000_FLD006_EX-Brightfield_EM-dsRed_1456_122.tif	PSMA2	27.5	25.5	0	255	255	138.23	172	-33.7704	74.1678	0.290854	-0.180659	-1.19496	0	1074.55	1074.55	390.326	190.985	199.341	228.029	0.212209	0.539787	-0.404545	140	25	1281	51.24	15.8995	0.63598	0.898662	0.0157039	42.3623	38.5017	1.10027	37539.6	27817.2	1.34951	29.3049	21.7152	1.34951	0.00278067	172	255	83	207.856	199	172.041	27.734	0.0331077
CP09232018001B03_ICA09242018EXP001_C10000_FLD006_EX-Brightfield_EM-dsRed_1554_446.tif	PSMA2	22.5	24.5	0	255	255	136.362	125	11.3624	73.9689	0.290074	-0.15225	-1.18735	0	1030.9	1030.9	359.476	247.658	111.818	215.873	0.209402	0.552568	-0.281543	126	12	1119	93.25	161.581	13.4651	0.796566	1.85669	39.3182	36.2365	1.08504	31880.1	21908.8	1.45512	28.4898	19.5789	1.45512	0.00148223	152	255	103	199.633	199	179.034	32.9813	-0.0442422
CP09232018001B03_ICA09242018EXP001_C10000_FLD006_EX-Brightfield_EM-dsRed_1627_415.tif	PSMA2	20	26.5	0	255	255	137.982	157	-19.0184	73.6092	0.288663	-0.185311	-1.17084	0	1075.15	1075.15	342.883	186.891	155.992	224.907	0.209187	0.809998	0.189092	124	12	1095	91.25	249.12	20.76	0.880066	4.51017	42.4255	32.8623	1.29101	32427.3	13202.7	2.45612	29.614	12.0572	2.45612	0.00422698	157	255	98	200.094	206	157.048	32.0988	0.0129088
CP09232018001B03_ICA09242018EXP001_C10000_FLD006_EX-Brightfield_EM-dsRed_1807_1905.tif	PSMA2	23	26.5	0	255	255	131.873	159	-27.1272	73.5501	0.288432	-0.0676106	-1.19384	2.82843	1039.79	1036.96	338.824	150.676	188.148	218.693	0.210898	0.84623	0.279634	133	12	1173	97.75	46.1421	3.84518	0.835581	0.14444	40.8997	36.5164	1.12004	37468.2	30110.3	1.24436	31.9422	25.6695	1.24436	0.00251916	144	255	111	197.939	200	159.028	33.4607	-0.0169699
CP09232018001B03_ICA09242018EXP001_C10000_FLD006_EX-Brightfield_EM-dsRed_1820_1685.tif	PSMA2	20.5	24	0	255	255	132.18	168	-35.8196	73.7222	0.289107	-0.067243	-1.20986	2	1002.34	1000.34	339.722	164.164	175.558	210.846	0.210775	0.63817	-0.217065	126	12	1003	83.5833	6.24264	0.52022	0.934814	0.0030919	39.3811	32.4282	1.21441	38234.7	24615.8	1.55326	38.1204	24.5422	1.55326	0.00164248	138	255	117	194.974	194	168.022	35.4783	-0.0526386
CP09232018001B03_ICA09242018EXP001_C10000_FLD006_EX-Brightfield_EM-dsRed_770_1932.tif	PSMA2	26	21.5	0	255	255	134.575	135	-0.424866	73.2968	0.287438	-0.122089	-1.18047	0	1062.08	1062.08	337.068	321.527	15.5414	212.707	0.200275	0.76442	0.273798	136	15	1053	70.2	276.09	18.406	0.885912	5.76056	40.1072	33.4285	1.19979	28566.7	20245.4	1.41103	27.1289	19.2264	1.41103	0.00344175	156	255	99	201.45	205	156.048	31.2077	-0.0202961
CP09232018001B03_ICA09242018EXP001_C10000_FLD006_EX-Brightfield_EM-dsRed_787_1934.tif	PSMA2	24	24	0	255	255	134.562	147	-12.4375	73.5661	0.288494	-0.121339	-1.18542	2.82843	1016.54	1013.71	324.449	250.316	74.1328	208.94	0.206114	0.800741	0.218175	124	11	1187	107.909	251.664	22.8785	0.919933	4.24602	41.5348	36.3872	1.14147	40711.3	21847	1.86347	34.2976	18.4053	1.86347	0.00256964	147	255	108	196.575	202	147.053	34.2318	-0.00769779
CP09232018001B03_ICA09242018EXP001_C10000_FLD006_EX-Brightfield_EM-dsRed_917_1593.tif	PSMA2	22	27.5	0	255	255	136.581	134	2.58099	73.2453	0.287236	-0.146245	-1.17329	0	1030.54	1030.54	365.925	283.801	82.1241	216.086	0.209682	0.584396	-0.177048	135	20	1146	57.3	415.286	20.7643	0.872537	11.9757	43.0013	33.9323	1.26727	30800.9	21413.3	1.4384	26.8769	18.6852	1.4384	0.00305584	159	255	96	203.273	203	184.009	30.4365	-0.0415186
CP09232018001B03_ICA09242018EXP001_C10000_FLD007_EX-Brightfield_EM-dsRed_1182_1537.tif	PSMA2	23.5	24	0	255	255	136.125	171	-34.875	73.8282	0.289522	-0.131632	-1.18159	2	1023.16	1021.16	370.849	263.273	107.576	213.506	0.209082	0.493661	-0.460981	124	13	1165	89.6154	494.985	38.0758	0.777988	16.7359	39.7833	37.2851	1.067	43004.8	34621	1.24216	36.9139	29.7176	1.24216	0.00133244	145	255	110	198.095	193	170.968	34.5858	-0.0950405
CP09232018001B03_ICA09242018EXP001_C10000_FLD007_EX-Brightfield_EM-dsRed_1611_27.tif	PSMA2	25	26	0	255	255	139.424	133	6.42423	73.3454	0.287629	-0.207063	-1.14499	0	1039.46	1039.46	375.542	111.661	263.881	219.984	0.211633	0.54672	-0.412912	134	19	1247	65.6316	11.0711	0.582688	0.844691	0.00782173	42.565	37.3013	1.14111	45638.3	32235.7	1.41577	36.5985	25.8506	1.41577	0.00216354	168	255	87	205.291	196	168.043	29.2055	0.03237
CP09232018001B03_ICA09242018EXP001_C10000_FLD007_EX-Brightfield_EM-dsRed_230_465.tif	PSMA2	26.5	20.5	0	255	255	137.861	155	-17.139	74.0458	0.290376	-0.186677	-1.1916	0	1019	1019	363.649	137.326	226.323	227.745	0.223498	0.628981	-0.298424	120	10	1156	115.6	87.0538	8.70538	0.791723	0.521685	43.6275	33.7371	1.29316	47443.7	27612.7	1.71819	41.0413	23.8864	1.71819	0.00099	155	255	100	198.662	208	155.049	33.0259	0.0134324
CP09232018001B03_ICA09242018EXP001_C10000_FLD007_EX-Brightfield_EM-dsRed_250_1579.tif	PSMA2	20.5	24	0	255	255	138.595	164	-25.405	72.9378	0.286031	-0.156928	-1.16267	0	1021.08	1021.08	387.404	253.275	134.129	215.647	0.211196	0.47664	-0.438493	133	12	945	78.75	14.4853	1.20711	0.936849	0.017669	39.366	30.5647	1.28795	34860.3	24267.8	1.43648	36.8892	25.6802	1.43648	0.00183089	164	255	91	204.449	212	164.044	30.0843	-0.00105396
CP09232018001B03_ICA09242018EXP001_C10000_FLD007_EX-Brightfield_EM-dsRed_278_406.tif	PSMA2	22.5	24	0	255	255	135.824	103	32.8236	72.7305	0.285218	-0.111946	-1.16047	0	996.507	996.507	353.143	204.362	148.781	212.231	0.212975	0.6848	-0.080406	127	16	1088	68	9.89949	0.618718	0.879617	0.00716782	38.1568	36.305	1.05101	36508.8	32110.9	1.13696	33.5559	29.5137	1.13696	0.00128432	150	255	105	198.308	204	150.051	33.7788	-0.00736357
CP09232018001B03_ICA09242018EXP001_C10000_FLD007_EX-Brightfield_EM-dsRed_302_1563.tif	PSMA2	27.5	23.5	0	255	255	136.362	144	-7.63752	73.4892	0.288193	-0.130666	-1.18242	0	1020	1020	405.887	356.602	49.2856	211.54	0.207393	0.322314	-0.540858	145	22	1119	50.8636	11.0711	0.50323	0.914008	0.00871644	41.4179	34.3995	1.20403	30399.9	16842.3	1.80497	27.167	15.0512	1.80497	0.00334562	170	255	85	208.117	208	170.042	27.8633	0.0149874
CP09232018001B03_ICA09242018EXP001_C10000_FLD007_EX-Brightfield_EM-dsRed_330_1620.tif	PSMA2	19.5	21	0	255	255	135.942	145	-9.058	73.5861	0.288573	-0.130538	-1.18367	0	1044.76	1044.76	383.453	246.906	136.547	217.504	0.208186	0.552105	-0.293988	146	16	705	44.0625	9.07107	0.566942	0.904347	0.00928791	30.6514	29.2852	1.04665	12542.2	7690.71	1.63082	17.7903	10.9088	1.63082	0.00671187	171	255	84	208.004	207	171.041	27.7518	0.0557112
CP09232018001B03_ICA09242018EXP001_C10000_FLD007_EX-Brightfield_EM-dsRed_645_1016.tif	PSMA2	23	29.5	0	255	255	139.254	150	-10.7461	73.4356	0.287983	-0.194935	-1.14035	0	1028.98	1028.98	383.627	375.821	7.80593	220.232	0.214029	0.557272	-0.272305	151	22	1117	50.7727	27.5563	1.25256	1.00204	0.0540979	41.733	34.0788	1.2246	27701.4	15585.9	1.77734	24.7998	13.9533	1.77734	0.00367782	181	255	74	212.828	206	181.036	25.1292	0.053459
CP09232018001B03_ICA09242018EXP001_C10000_FLD008_EX-Brightfield_EM-dsRed_1353_71.tif	PSMA2	26.5	22.5	0	255	255	135.358	137	-1.64151	73.0495	0.286468	-0.171863	-1.14482	0	1020.43	1020.43	338.623	81.7144	256.909	231.14	0.226512	0.681523	-0.426557	138	19	1104	58.1053	75.4975	3.97355	0.938245	0.410853	40.6511	34.5786	1.17561	41956.7	23711.4	1.76947	38.0042	21.4777	1.76947	0.00208688	162	255	93	202.516	205	162.045	29.5567	0.0971888
CP09232018001B03_ICA09242018EXP001_C10000_FLD008_EX-Brightfield_EM-dsRed_1531_47.tif	PSMA2	22.5	24.5	0	255	255	136.166	138	-1.83401	73.3956	0.287826	-0.124885	-1.17507	0	1004.71	1004.71	349.163	241.367	107.796	212.354	0.211358	0.724062	-0.0218251	139	15	1014	67.6	60.669	4.0446	0.858951	0.288859	40.1565	32.1508	1.24901	34324.9	13779.4	2.49103	33.851	13.5892	2.49103	0.00420201	161	255	94	204.525	202	161.046	30.3369	-0.0289523
CP09232018001B03_ICA09242018EXP001_C10000_FLD008_EX-Brightfield_EM-dsRed_1575_40.tif	PSMA2	21	22.5	0	255	255	134.916	156	-21.0841	73.9741	0.290095	-0.11358	-1.21226	0	1011.83	1011.83	370.722	247.029	123.693	226.728	0.224077	0.656773	-0.289202	132	12	915	76.25	7.07107	0.589256	0.934621	0.0043485	36.2105	32.1734	1.12548	23660.3	12453.9	1.89983	25.8583	13.6108	1.89983	0.00410193	156	255	99	201.336	196	156.048	31.7367	-0.0235361
CP09232018001B03_ICA09242018EXP001_C10000_FLD008_EX-Brightfield_EM-dsRed_1671_705.tif	PSMA2	21.5	27.5	0	255	255	134.124	106	28.1239	73.1291	0.286781	-0.112698	-1.16582	2.82843	1019.79	1016.96	348.117	227.275	120.842	223.372	0.219647	0.852348	0.206277	128	18	1183	65.7222	9.65686	0.536492	0.872917	0.00627302	43.7387	34.4373	1.2701	39186.7	15447	2.53685	33.1249	13.0575	2.53685	0.00392183	146	255	109	197.271	196	165.019	33.7751	-0.0111784
CP09232018001B03_ICA09242018EXP001_C10000_FLD008_EX-Brightfield_EM-dsRed_230_1137.tif	PSMA2	25	25	0	255	255	135.85	161	-25.1496	73.3154	0.287511	-0.13841	-1.19405	0	1038.48	1038.48	354.135	180.518	173.618	219.706	0.211564	0.65771	-0.27149	134	13	1197	92.0769	2.82843	0.217571	0.831733	0.000532	41.1237	37.0606	1.10963	35678.1	19223.5	1.85597	29.8063	16.0597	1.85597	0.00244593	161	255	94	202.346	203	161.046	30.2034	0.0385356
CP09232018001B03_ICA09242018EXP001_C10000_FLD008_EX-Brightfield_EM-dsRed_700_1273.tif	PSMA2	20.5	19.5	0	255	255	135.01	111	24.01	74.1515	0.29079	-0.110672	-1.19612	0	1047.93	1047.93	354.397	292.684	61.7125	220.625	0.210533	0.715405	0.0332729	132	6	778	129.667	2.82843	0.471405	0.830691	0.000818	33.6765	29.4145	1.14489	25610.9	14751	1.73621	32.9189	18.9601	1.73621	0.00237531	151	255	104	200.929	210	171.993	32.9385	-0.0868033
CP09232018001B03_ICA09242018EXP001_C10000_FLD008_EX-Brightfield_EM-dsRed_713_1483.tif	PSMA2	17.5	29	0	255	255	138.137	121	17.1369	73.6602	0.288864	-0.161808	-1.17153	0	1066.48	1066.48	408.839	356.188	52.6517	224.146	0.210174	0.472457	-0.450571	122	10	1065	106.5	11.0711	1.10711	0.852537	0.0091584	47.4952	28.5503	1.66356	42767.7	20358.9	2.10069	40.1575	19.1163	2.10069	0.00210498	149	255	106	198.862	203	177.961	34.3627	-0.0711558
CP09232018001B03_ICA09242018EXP001_C10000_FLD008_EX-Brightfield_EM-dsRed_715_1536.tif	PSMA2	16.5	27	0	255	255	137.29	159	-21.7099	74.1093	0.290625	-0.158683	-1.1859	0	1010.24	1010.24	375.446	250.586	124.86	221.958	0.219709	0.511892	-0.413598	130	10	879	87.9	7.65685	0.765685	0.934869	0.00530765	42.125	26.568	1.58555	28214.9	16246.3	1.73669	32.0989	18.4827	1.73669	0.00257665	159	255	96	202.539	208	159.047	31.508	-0.0348703
CP09232018001B03_ICA09242018EXP001_C10000_FLD009_EX-Brightfield_EM-dsRed_1142_315.tif	PSMA2	29.5	26	0	255	255	133.547	160	-26.4534	73.1774	0.28697	-0.10859	-1.18001	0	1047.14	1047.14	339.663	186.112	153.551	209.857	0.20041	0.609464	-0.237176	122	10	1616	161.6	534.198	53.4198	0.793782	14.0525	47.8011	43.0441	1.11051	65890.6	48104.8	1.36973	40.7739	29.7678	1.36973	0.00061	139	255	116	193.69	190	160.034	35.4779	-0.00172474
CP09232018001B03_ICA09242018EXP001_C10000_FLD009_EX-Brightfield_EM-dsRed_1341_1962.tif	PSMA2	21.5	21.5	0	255	255	134.669	119	15.669	73.767	0.289283	-0.126259	-1.18651	0	1071.97	1071.97	351.963	232.401	119.562	221.019	0.206179	0.734629	0.0973346	120	7	986	140.857	65.4558	9.35084	0.773963	0.345788	35.6175	35.2471	1.01051	29813.2	24511.7	1.21628	30.2365	24.8598	1.21628	0.00208995	141	255	114	194.528	200	141.056	35.7841	-0.0455273
CP09232018001B03_ICA09242018EXP001_C10000_FLD009_EX-Brightfield_EM-dsRed_1347_1372.tif	PSMA2	25.5	32	0	255	255	134.36	104	30.3603	73.1807	0.286983	-0.106079	-1.17714	0	1033.77	1033.77	361.522	248.347	113.175	207.287	0.200515	0.474473	-0.325994	125	17	1671	98.2941	130.468	7.67459	0.779875	0.810629	52.7593	40.3262	1.30831	46628.9	36174.5	1.289	27.9048	21.6484	1.289	0.00254983	144	255	111	196.235	193	144.054	34.6634	-0.0169259
CP09232018001B03_ICA09242018EXP001_C10000_FLD009_EX-Brightfield_EM-dsRed_1643_1684.tif	PSMA2	20	24	0	255	255	134.748	133	1.74792	74.0636	0.290445	-0.124591	-1.19297	0	1063.49	1063.49	317.898	218.098	99.7994	214.223	0.201434	0.966073	0.719727	134	14	920	65.7143	60.5269	4.32335	0.96408	0.316883	37.455	31.2744	1.19762	23638.3	14267	1.65686	25.6938	15.5076	1.65686	0.00301464	153	255	102	201.345	194	194.029	32.0917	-0.0773671
CP09232018001B03_ICA09242018EXP001_C10000_FLD009_EX-Brightfield_EM-dsRed_1679_1679.tif	PSMA2	21	25.5	0	255	255	133.608	136	-2.39169	73.9361	0.289946	-0.0938991	-1.20051	0	1027.17	1027.17	333.617	218.675	114.942	215.207	0.209514	0.872739	0.331945	137	10	1002	100.2	4.24264	0.424264	0.786504	0.00142954	39.3317	32.4365	1.21257	27042.1	22309.7	1.21212	26.9881	22.2652	1.21212	0.00265389	152	255	103	201.642	202	169.972	31.8828	-0.0684321
CP09232018001B03_ICA09242018EXP001_C10000_FLD009_EX-Brightfield_EM-dsRed_1915_1140.tif	PSMA2	19	22.5	0	255	255	133.243	118	15.2427	73.4308	0.287964	-0.103441	-1.17688	2	1059.29	1057.29	328.934	152.747	176.187	211.77	0.200295	0.747316	0.0935507	137	10	796	79.6	224.936	22.4936	1.01671	5.05819	35.1984	28.7939	1.22243	22199.1	10868.6	2.04251	27.8883	13.654	2.04251	0.00434642	152	255	103	200.822	205	181.954	31.6397	-0.0153933
[truncated: 9,107 more rows]
[truncated: 250 more columns]
